# Supplementary material for: Combined hormonomic, transcriptomic, and metabolomic analyses reveal the role of programmed cell death in bud abscission of Chinese chestnut (Castanea mollissima BL.)
Source: Front Plant Sci. 2026 Apr 7;17:1781873. doi: 10.3389/fpls.2026.1781873 (PMC13097051; doi:10.3389/fpls.2026.1781873)
Supplement: Supplementary file 2 [file Table1.xlsx]

## Sheet: S1
Table S1. Sequences of the primers
Gene name	Primer name	Primer sequences (5'-3')
EVM0001055	EVM0001055-F	CTCCGAGCCAGGTTGGTTTA
EVM0001055	EVM0001055-R	CAAGCGGTGAGCGAGGAG
EVM0003135	EVM0003135-F	ACAGGTCCTTGAAGCATCCTAATA
EVM0003135	EVM0003135-R	GGCAGTAACTAACTCCCGAAATAA
EVM0003671	EVM0003671-F	CAACTTGGCTCGGTGTCTTTC
EVM0003671	EVM0003671-R	AAATACCTTTGCGTGTCATCATTT
EVM0006661	EVM0006661-F	ATATCATACAGATCCAGGCGTGTT
EVM0006661	EVM0006661-R	TTGAGGAAAACTGCCATTGAGA
EVM0008925	EVM0008925-F	TTCGTGAACAGTGATGACCCAG
EVM0008925	EVM0008925-R	ATCCTAGCCGTCCAAGCAAC
EVM0015782	EVM0015782-F	CCTACCATTGGAGGTGACAGATTA
EVM0015782	EVM0015782-R	ACATGAGGACGATAGCATAGAGGA
EVM0020373	EVM0020373-F	TGCCAAGGGACCACAACTCA
EVM0020373	EVM0020373-R	AACACGTCACGCCCACATG
EVM0023854	EVM0023854-F	GTGTTGATGATGGTGCAGGTTC
EVM0023854	EVM0023854-R	TCAGGCAAAGTCACTATCGGTTC
EVM0030681	EVM0030681-F	GAACATCGTGTCCGTCCAGAA
EVM0030681	EVM0030681-R	CCAATCTCCGTCCTTATCTTCGT
EF1-α	EF1-α-F	TCACCTCCCAAGTTATCATC
EF1-α	EF1-α-R	CTTAACCATTCCAGCATCAC

## Sheet: S2
Table S2. Information on 109 hormone compounds
Index	Compounds	Class	Q1 (Da)	Q3 (Da)	Molecular Weight	Ion mode	Ionization model	Formula	cpd_ID	CAS	kegg_map
ABA	Abscisic acid	ABA	263.1	153.1	264.13616	Negative	[M-H]-	C15H20O4	C06082	21293-29-8	ko01100
ABA-ald	Abscisic aldehyde	ABA	249.2	147.0	248.141245	Positive	[M+H]+	C15H20O3	C13455	41944-86-9	ko01100
ABA-GE	ABA-glucosyl ester	ABA	449.3	287.2	426.188985	Positive	[M+Na]+	C21H30O9	-	79199-48-7	-
IAA-Leu	N-(3-Indolylacetyl)-L-leucine	Auxin	289.195	130.0	288.147393	Positive	[M+H]+	C16H20N2O3	-	36838-63-8	-
TRP	L-tryptophan	Auxin	205.063	188.1	204.089878	Positive	[M+H]+	C11H12N2O2	C00078	73-22-3	ko00260,ko00380,ko00400,ko00970,ko01100,ko01210,ko01230,ko01240,ko04361,ko04726,ko04974,ko04978,ko05143,ko05230
IAA-Phe	N-(3-Indolylacetyl)-L-phenylalanine	Auxin	321.025	164.1	322.131743	Negative	[M-H]-	C19H18N2O3	-	57105-50-7	-
IAA-Leu-Me	Indole-3-acetyl-L-leucine methyl ester	Auxin	302.9	130.1	302.163043	Positive	[M+H]+	C17H22N2O3	-	30372-97-3	-
IAA-Gly	Indole-3-acetyl glycine	Auxin	233.056	130.1	232.084793	Positive	[M+H]+	C12H12N2O3	-	13113-08-1	-
IAA-Ala	N-(3-Indolylacetyl)-L-alanine	Auxin	247.054	130.1	246.100443	Positive	[M+H]+	C13H14N2O3	-	57105-39-2	-
IAA-Glu-diMe	Indole-3-acetyl-L-glutamic acid dimethyl ester	Auxin	330.958	115.8	332.137223	Negative	[M-H]-	C17H20N2O5	-	-	-
IAA-Phe-Me	Indole-3-acetyl-L-phenylalanne methyle ester	Auxin	337.01	130.2	336.147393	Positive	[M+H]+	C20H20N2O3	-	1060809-98-4	-
TRA	Tryptamine	Auxin	161.102	144.1	160.100048	Positive	[M+H]+	C10H12N2	C00398	61-54-1	ko00380,ko01100,ko04080
IAA-Glu	Indole-3-acetyl glutamic acid	Auxin	302.97	145.9	304.105923	Negative	[M-H]-	C15H16N2O5	-	57105-48-3	-
IAA	Indole-3-acetic acid	Auxin	176.1	130.1	175.063329	Positive	[M+H]+	C10H9NO2	C00954	87-51-4	ko00380,ko01100
IAN	3-Indoleacetonitrile	Auxin	157.037	130.1	156.068748	Positive	[M+H]+	C10H8N2	-	771-51-7	-
IA	3-Indoleacrylic acid	Auxin	188.061	170.1	187.063329	Positive	[M+H]+	C11H9NO2	-	1204-06-4	-
IPA	3-Indolepropionic acid	Auxin	190.0	130.0	189.078979	Positive	[M+H]+	C11H11NO2	-	830-96-6	-
IAA-Glc	1-O-indol-3-ylacetylglucose	Auxin	360.1	198.2	337.116154	Positive	[M+Na]+	C16H19NO7	-	19817-95-9	-
IAA-Trp	Indole-3-acetyl-L-tryptophan	Auxin	360.007	203.0	361.142642	Negative	[M-H]-	C21H19N3O3	-	57105-53-0	-
IAM	3-Indole acetamide	Auxin	175.072	130.1	174.079313	Positive	[M+H]+	C10H10N2O	C02693	879-37-8	ko00380,ko01100
IAA-Val-Me	Indole-3-acetyl-L-valine methyl ester	Auxin	289.208	130.1	288.147393	Positive	[M+H]+	C16H20N2O3	-	1308991-15-2	-
IAA-Asp	Indole-3-acetyl-L-aspartic acid	Auxin	288.929	131.9	290.090273	Negative	[M-H]-	C14H14N2O5	-	2456-73-7	-
IAA-Val	N-(3-Indolylacetyl)-L-valine	Auxin	275.134	130.0	274.131743	Positive	[M+H]+	C15H18N2O3	-	57105-42-7	-
ICAld	Indole-3-carboxaldehyde	Auxin	146.1	91.0	145.052764	Positive	[M+H]+	C9H7NO	C08493	487-89-8	-
Indole	Indole	Auxin	118.1	91.0	117.057849	Positive	[M+H]+	C8H7N	C00463	120-72-9	ko00380,ko00400,ko01100,ko04974
OxIAA	2-oxindole-3-acetic acid	Auxin	192.14	146.1	191.058244	Positive	[M+H]+	C10H9NO3	-	2971-31-5	-
ICA	Indole-3-carboxylic acid	Auxin	160.0	116.1	161.047679	Negative	[M-H]-	C9H7NO2	C19837	771-50-6	-
MEIAA	Methyl indole-3-acetate	Auxin	190.171	130.0	189.078979	Positive	[M+H]+	C11H11NO2	-	1912-33-0	-
ILA	Indole-3-lactic acid	Auxin	203.95	158.0	205.073894	Negative	[M-H]-	C11H11NO3	-	1821-52-9	-
IBA	Indole-3-butyric acid	Auxin	204.3	130.2	203.094629	Positive	[M+H]+	C12H13NO2	C11284	133-32-4	-
tZR	trans-Zeatin riboside	CK	352.2	219.9	351.15427	Positive	[M+H]+	C15H21N5O5	C16431	6025-53-2	-
oTR	ortho-Topolin riboside	CK	374.065	136.0	373.13862	Positive	[M+H]+	C17H19N5O5	-	50868-58-1	-
pT9G	4-[[(9-beta-D-Glucopyranosyl-9H-purin-6-yl)amino]methyl]phenol	CK	404.075	242.1	403.149185	Positive	[M+H]+	C18H21N5O6	-	1046433-04-8	-
oT9G	ortho-Topolin-9-glucoside	CK	404.011	136.2	403.149185	Positive	[M+H]+	C18H21N5O6	-	160299-96-7	-
iP7G	N6-Isopentenyl-adenine-7-glucoside	CK	366.107	204.2	365.16992	Positive	[M+H]+	C16H23N5O5	-	59384-58-6	-
oT	ortho-Topolin	CK	242.067	136.1	241.09636	Positive	[M+H]+	C12H11N5O	-	20366-83-0	-
2CltZ	2-Chloro-trans-zeatin	CK	254.3	170.2	253.073038	Positive	[M+H]+	C10H12ClN5O	-	29736-30-9	-
pT	para-Topolin	CK	242.104	136.2	241.09636	Positive	[M+H]+	C12H11N5O	-	80054-30-4	-
cZR	cis-Zeatin riboside	CK	352.135	220.1	351.15427	Positive	[M+H]+	C15H21N5O5	C16449	15896-46-5	-
mTR	meta-Topolin riboside	CK	374.09	242.1	373.13862	Positive	[M+H]+	C17H19N5O5	-	110505-76-5	-
2MeScZ	2-Methylthio-cis-zeatin	CK	266.154	182.2	265.09973	Positive	[M+H]+	C11H15N5OS	-	52020-11-8	-
2MeSiP	2-Methylthio-N6-isopentenyladenine	CK	250.074	182.1	249.104815	Positive	[M+H]+	C11H15N5S	-	20758-33-2	-
2MeSiPR	2-Methylthio-N6-isopentenyladenosine	CK	382.08	250.2	381.147075	Positive	[M+H]+	C16H23N5O4S	-	20859-00-1	-
BAP	6-Benzyladenine	CK	226.051	91.1	225.101445	Positive	[M+H]+	C12H11N5	C11263	1214-39-7	-
BAP9G	N6-Benzyladenine-9-glucoside	CK	388.08	226.1	387.15427	Positive	[M+H]+	C18H21N5O5	-	4294-17-1	-
cZ9G	cis-Zeatin-9-glucoside	CK	382.099	220.1	381.164835	Positive	[M+H]+	C16H23N5O6	-	169565-72-4	-
K	Kinetin	CK	216.042	81.0	215.08071	Positive	[M+H]+	C10H9N5O	C08272	525-79-1	-
BAP7G	N6-Benzyladenine-7-glucoside	CK	388.081	226.2	387.15427	Positive	[M+H]+	C18H21N5O5	-	56159-42-3	-
iP9G	N6-Isopentenyl-adenine-9-glucoside	CK	366.113	204.1	365.16992	Positive	[M+H]+	C16H23N5O5	-	83087-94-9	-
KR	Kinetin riboside	CK	348.067	216.2	347.12297	Positive	[M+H]+	C15H17N5O5	-	4338-47-0	-
pTR	para-Topolin riboside	CK	374.066	242.2	373.13862	Positive	[M+H]+	C17H19N5O5	-	23666-24-2	-
K9G	Kinetin-9-glucoside	CK	378.163	216.1	377.133535	Positive	[M+H]+	C16H19N5O6	-	98177-43-6	-
tZOG	trans-Zeatin-O-glucoside	CK	382.088	220.2	381.164835	Positive	[M+H]+	C16H23N5O6	C03423	56329-06-7	-
tZRMP	9-Ribosyl-trans-zeatin 5'-monophosphate	CK	432.0	220.1	431.120602	Positive	[M+H]+	C15H22N5O8P	-	25615-16-1	-
DHZROG	Dihydrozeatin-O-glucoside riboside	CK	516.128	222.1	515.222745	Positive	[M+H]+	C21H33N5O10	-	62512-95-2	-
cZROG	cis-Zeatin-O-glucoside riboside	CK	514.142	382.0	513.207095	Positive	[M+H]+	C21H31N5O10	-	125225-72-1	-
tZ9G	trans-Zeatin-9-glucoside	CK	382.0	220.1	381.164835	Positive	[M+H]+	C16H23N5O6	-	51255-96-0	-
BAPR	6-Benzyladenosine	CK	358.079	226.1	357.143705	Positive	[M+H]+	C17H19N5O4	-	4294-16-0	-
DZ	Dihydrozeatin	CK	222.0	136.1	221.12766	Positive	[M+H]+	C10H15N5O	C02029	14894-18-9	-
tZ	trans-Zeatin	CK	220.2	136.1	219.11201	Positive	[M+H]+	C10H13N5O	C00371	1637-39-4	ko01100
iPRMP	N-6-iso-pentenyladenosine-5'-monophosphate	CK	416.0	204.1	415.125687	Positive	[M+H]+	C15H22N5O7P	-	20268-93-3	-
cZRMP	cis-Zeatin riboside monophosphate	CK	432.0	220.2	431.120602	Positive	[M+H]+	C15H22N5O8P	-	125225-71-0	-
IPR	N6-isopentenyladenosine	CK	336.2	204.2	335.159355	Positive	[M+H]+	C15H21N5O4	C04432	7724-76-7	ko01100
mT	meta-Topolin	CK	242.07	107.1	241.09636	Positive	[M+H]+	C12H11N5O	-	75737-38-1	-
2MeScZR	2-Methylthio-cis-zeatin riboside	CK	397.974	266.1	397.14199	Positive	[M+H]+	C16H23N5O5S	-	52049-48-6	-
mT9G	meta-Topolin-9-glucoside	CK	404.063	242.3	403.149185	Positive	[M+H]+	C18H21N5O6	-	179528-30-4	-
DHZR	Dihydrozeatin ribonucleoside	CK	353.993	222.0	353.16992	Positive	[M+H]+	C15H23N5O5	C16447	22663-55-4	-
cZ	cis-Zeatin	CK	220.3	136.1	219.11201	Positive	[M+H]+	C10H13N5O	C15545	32771-64-5	ko01100
DHZ7G	Dihydrozeatin-7-glucoside	CK	384.2	222.1	383.180485	Positive	[M+H]+	C16H25N5O6	-	91599-03-0	-
IP	N6-isopentenyladenine	CK	204.3	136.0	203.117095	Positive	[M+H]+	C10H13N5	-	2365-40-4	-
ACC	1-Aminocyclopropanecarboxylic acid	ETH	102.2	56.0	101.047679	Positive	[M+H]+	C4H7NO2	C01234	22059-21-8	ko00270,ko01100
GA5	Gibberellin A5	GA	329.1	145.0	330.146725	Negative	[M-H]-	C19H22O5	C11871	561-56-8	-
GA19	Gibberellin A19	GA	361.2	273.2	362.17294	Negative	[M-H]-	C20H26O6	C02034	6980-44-5	ko01100
GA44	Gibberellin A44	GA	345.1	301.2	346.178025	Negative	[M-H]-	C20H26O5	C12308	36434-15-8	-
GA9	Gibberellin A9	GA	315.1	270.9	316.16746	Negative	[M-H]-	C19H24O4	C11863	427-77-0	ko01100
GA34	Gibberellin A34	GA	347.2	241.3	348.15729	Negative	[M-H]-	C19H24O6	C11868	32630-92-5	-
GA4	Gibberellin A4	GA	331.0	212.8	332.162375	Negative	[M-H]-	C19H24O5	C11864	468-44-0	ko01100
GA8	Gibberellin A8	GA	363.1	275.2	364.152205	Negative	[M-H]-	C19H24O7	C03579	7044-72-6	-
GA51	Gibberellin A51	GA	331.1	243.2	332.162375	Negative	[M-H]-	C19H24O5	C11865	56978-14-4	-
GA29	Gibberellin A29	GA	347.2	259.1	348.15729	Negative	[M-H]-	C19H24O6	C06096	29774-53-6	-
GA12-ald	Gibberellin A12 aldehyde	GA	315.1	271.1	316.203845	Negative	[M-H]-	C20H28O3	C06093	19436-07-8	ko01100
GA1	Gibberellin A1	GA	347.0	259.0	348.15729	Negative	[M-H]-	C19H24O6	C00859	545-97-1	ko01100
GA53	Gibberellin A53	GA	347.1	303.1	348.193675	Negative	[M-H]-	C20H28O5	C06094	51576-08-0	ko01100
GA3	Gibberellin A3	GA	345.0	239.0	346.14164	Negative	[M-H]-	C19H22O6	C01699	1977-6-5	-
GA7	Gibberellin A7	GA	329.2	223.0	330.146725	Negative	[M-H]-	C19H22O5	C11867	510-75-8	-
GA6	Gibberellin A6	GA	345.2	257.1	346.14164	Negative	[M-H]-	C19H22O6	C11856	19147-78-5	-
GA24	Gibberellin A24	GA	345.1	257.1	346.178025	Negative	[M-H]-	C20H26O5	C11861	19427-32-8	ko01100
GA20	Gibberellin A20	GA	331.3	287.0	332.162375	Negative	[M-H]-	C19H24O5	C02035	19143-87-4	ko01100
GA15	Gibberellin A15	GA	329.1	131.0	330.18311	Negative	[M-H]-	C20H26O4	C14162	13744-18-8	-
JA-Phe	N-[(-)-Jasmonoyl]-(l)-phenalanine	JA	358.169	120.2	357.194009	Positive	[M+H]+	C21H27NO4	-	120303-53-9	-
H2JA	Dihydrojasmonic acid	JA	211.1	59.0	212.141245	Negative	[M-H]-	C12H20O3	-	3572-64-3	-
JA-Val	N-[(-)-Jasmonoyl]-(L)-valine	JA	308.049	116.0	309.194009	Negative	[M-H]-	C17H27NO4	-	120303-51-7	-
JA	Jasmonic acid	JA	209.1	58.8	210.125595	Negative	[M-H]-	C12H18O3	C08491	3572-66-5	ko00592,ko01100
JA-ILE	Jasmonoyl-L-isoleucine	JA	322.4	129.7	323.209659	Negative	[M-H]-	C18H29NO4	C18699	120330-93-0	-
MEJA	Methyl jasmonate	JA	225.2	151.2	224.141245	Positive	[M+H]+	C13H20O3	C11512	39924-52-2	ko00592
OPDA	cis(+)-12-Oxophytodienoic acid	JA	293.1	275.2	292.203845	Positive	[M+H]+	C18H28O3	-	5074224-79-7	-
12-OH-JA	12-Hydroxyjasmonic acid	JA	209.2	191.2	226.12051	Positive	[M-H2O+H]+	C12H18O4	-	140631-27-2	-
OPC-6	3-oxo-2-(2-(Z)-Pentenyl)cyclopentane-1-hexanoic acid	JA	267.2	249.2	266.188195	Positive	[M+H]+	C16H26O3	-	136768-22-4	-
JA-ACC	Jasmonate-1-aminocyclopropane-1-carboxylic acid	JA	294.1	151.1	292.154884	Positive	[M+H]+	C16H22NO4-	-	-	-
OPC-4	3-oxo-2-(2-(Z)-Pentenyl) cyclopentane-1-butyric acid	JA	239.136	221.3	238.156895	Positive	[M+H]+	C14H22O3	-	136845-17-5	-
MLT	Melatonine	MLT	233.1	174.1	232.121178	Positive	[M+H]+	C13H16N2O2	C01598	73-31-4	ko00380,ko01100,ko04080,ko04713
t-CA	trans-Cinnamic acid	SA	146.8	77.1	148.05243	Negative	[M-H]-	C9H8O2	C00423	140-10-3	ko00130,ko00360,ko01100
SAG	Salicylic acid 2-O-β-glucoside	SA	299.2	137.0	300.08452	Negative	[M-H]-	C13H16O8	-	10366-91-3	-
MeSAG	2-Methoxycarbonylphenyl beta-D-glucopyranoside	SA	337.1	337.1	314.10017	Positive	[M+Na]+	C14H18O8	-	10019-60-0	-
2-Coumarate	2-Coumarate	SA	162.8	119.0	164.047345	Negative	[M-H]-	C9H8O3	C01772	614-60-8	ko00360,ko01100
Phe	L-Phenylalanine	SA	166.1	149.1	165.078979	Positive	[M+H]+	C9H11NO2	C00079	63-91-2	ko00360,ko00400,ko00470,ko00970,ko01100,ko01210,ko01230,ko02010,ko04974,ko04978,ko05230
SA	Salicylic acid	SA	137.0	93.0	138.031695	Negative	[M-H]-	C7H6O3	C00805	69-72-7	ko01100,ko04976
ST	（±）Strigol	SL	347.4	96.9	346.14164	Positive	[M+H]+	C19H22O6	C09190	51820-11-2	-
5DS	5-Deoxystrigol	SL	331.116	217.2	330.146725	Positive	[M+H]+	C19H22O5	C18037	151716-18-6	-

## Sheet: S3
Table S3. Information on 2996 metabolite compounds
Index	Compounds	Class I	Class II	Formula	Q1 (Da)	Q3 (Da)	Molecular weight (Da)	Ionization model	Level	CAS	cpd_ID	kegg_map	mw_cpd_ID	mw_map
Yalp000545	N-Methyl-L-proline*	Amino acids and derivatives	Amino acids and derivatives	C6H11NO2	130.086	84.0812	129.079	[M+H]+	1	475-11-6	C22223	-	C22223	-
ML10181668	Cycloleucine*	Amino acids and derivatives	Amino acids and derivatives	C6H11NO2	130.09	84.08	129.079	[M+H]+	1	52-52-8	C03969	-	C03969	-
Zmmp000635	4,5-Dehydro-L-leucine*	Amino acids and derivatives	Amino acids and derivatives	C6H11NO2	130.09	84.08	129.079	[M+H]+	1	-	-	-	-	-
pmb0034	L-α-Glutamyl-L-Glutamic Acid	Amino acids and derivatives	Amino acids and derivatives	C10H16N2O7	277.1	148.06	276.096	[M+H]+	3	3929-61-1	C01425	-	C01425	-
pme0295	4-Acetamidobutyric acid	Organic acids	Organic acids	C6H11NO3	146.08	86.06	145.074	[M+H]+	3	3025-96-5	C02946	ko00330,ko01100	C02946	-
Wayp001104	N-(1-Deoxy-1-fructosyl)Tyrosine	Amino acids and derivatives	Amino acids and derivatives	C15H21NO8	344.13	182.08	343.126	[M+H]+	2	-	-	-	-	-
pmb0981	Adenosine 5'-monophosphate	Nucleotides and derivatives	Nucleotides and derivatives	C10H14N5O7P	348.07	136.06	347.063	[M+H]+	3	61-19-8	C00020	ko00230,ko00908,ko01100,ko01110,ko01232,ko01240	C00020	-
MWS201439	Phe-His	Amino acids and derivatives	Amino acids and derivatives	C15H18N4O3	303.15	156.08	302.138	[M+H]+	3	16874-81-0	-	-	-	-
MWS201469	Glu-Arg	Amino acids and derivatives	Amino acids and derivatives	C11H21N5O5	304.16	175.12	303.154	[M+H]+	3	7219-59-2	-	-	-	-
MWStz607	Vicine	Alkaloids	Alkaloids	C10H16N4O7	305.11	143.06	304.102	[M+H]+	2	152-93-2	C08437	-	C08437	-
MWSmce333	Crotonoside; 2-Hydroxyadenosine	Nucleotides and derivatives	Nucleotides and derivatives	C10H13N5O5	284.1	152.06	283.092	[M+H]+	3	1818-71-9	C08432	-	C08432	-
MWS1860	Pyrrolidin	Alkaloids	Pyrrole alkaloids	C4H9N	72.08	55.05	71.0735	[M+H]+	3	123-75-1	-	-	-	-
Hahp000801	alanine betaine	Alkaloids	Alkaloids	C5H11NO2	118.08	72.08	117.079	[M+H]+	3	-	-	-	-	-
pme0183	Isoguanine	Nucleotides and derivatives	Nucleotides and derivatives	C5H5N5O	152.06	135.03	151.049	[M+H]+	3	3373-53-3	-	-	-	-
MWSmce338	N-Hydroxypipecolic acid	Alkaloids	Piperidine alkaloids	C6H11NO3	146.08	70.06	145.074	[M+H]+	3	115819-92-6	-	-	-	-
MWS04447	Homoproline	Amino acids and derivatives	Amino acids and derivatives	C6H11NO2	130.09	70.07	129.079	[M+H]+	2	56879-46-0	-	-	-	-
MWS2027	Barbituric acid;Malonylurea;2,4,6-Pyrimidinetrione	Nucleotides and derivatives	Nucleotides and derivatives	C4H4N2O3	129.03	69	128.022	[M+H]+	3	67-52-7	C00813	ko00240,ko01100	C00813	-
mws0193	L-Homocitrulline	Amino acids and derivatives	Amino acids and derivatives	C7H15N3O3	190.12	84.08	189.111	[M+H]+	3	1190-49-4	C02427	-	C02427	-
Zapp006824	gnetupendin A	Others	Stilbene	C22H20O5	365.14	243.1	364.131	[M+H]+	3	-	-	-	-	-
pmb0889	Punicic acid (9Z,11E,13Z-octadecatrienoic acid)	Lipids	Free fatty acids	C18H30O2	279.23	95.09	278.225	[M+H]+	3	544-72-9	C08364	-	C08364	-
Lmxp000429	Hercynine	Alkaloids	Alkaloids	C9H15N3O2	198.12	95.06	197.116	[M+H]+	3	534-30-5	-	-	-	-
Zmcp102602	Bupleurynol	Others	Others	C17H22O	243.17	91.05	242.167	[M+H]+	2	-	-	-	-	-
pmb0464	L-Aspartic acid-O-diglucoside	Amino acids and derivatives	Amino acids and derivatives	C16H27NO14	458.15	116.03	457.143	[M+H]+	3	-	-	-	-	-
MWStz040	L-Proline*	Amino acids and derivatives	Amino acids and derivatives	C5H9NO2	116.07	70.0668	115.063	[M+H]+	1	147-85-3	C00148	ko00330,ko00332,ko00470,ko00970,ko01100,ko01110,ko01230,ko02010	C00148	-
MWS00330g	1-Amino-1-cyclobutane-carboxylic-acid*	Amino acids and derivatives	Amino acids and derivatives	C5H9NO2	116.071	70.0662	115.063	[M+H]+	1	22264-50-2	-	-	-	-
Lamp000484	4-Methylazetidine-2-Carboxylic acid*	Alkaloids	Alkaloids	C5H9NO2	116.07	70.06	115.063	[M+H]+	1	1779725-63-1	-	-	-	-
Yacp000453	3-hydroxy-1-methylpyrrolidin-2-one*	Alkaloids	Pyrrole alkaloids	C5H9NO2	116.07	70.06	115.063	[M+H]+	1	132996-63-5	-	-	-	-
MWSmce548	Betaine	Alkaloids	Alkaloids	C5H11NO2	118.09	58.07	117.079	[M+H]+	3	107-43-7	C00719	ko00260,ko01100,ko02010	C00719	-
pme2755	N-Acetyl-D-glucosamine	Others	Saccharides	C8H15NO6	222.1	138.05	221.09	[M+H]+	3	7512-17-6	C00140	ko00520,ko01100,ko01250,ko02010	C00140	-
MWS201415	Pro-Asp	Amino acids and derivatives	Amino acids and derivatives	C9H14N2O5	231.1	70.07	230.09	[M+H]+	3	85227-98-1	-	-	-	-
pma3101	Nicotinate D-ribonucleoside	Others	Vitamin	C11H14NO6+	256.08	124.04	256.082	[M]+	3	17720-18-2	C05841	ko00760,ko01100	C05841	-
mws1050	O-Acetylserine	Amino acids and derivatives	Amino acids and derivatives	C5H9NO4	148.06	88.04	147.053	[M+H]+	3	5147-00-2	C00979	ko00270,ko00908,ko00920,ko01100,ko01110,ko01200,ko01230,ko04122	C00979	-
pme1738	3-Carbamyl-1-methylpyridinium;(1-Methylnicotinamide)	Alkaloids	Pyridine alkaloids	C7H9N2O	138.08	94.07	137.071	[M+H]+	3	1005-24-9	C02918	ko00760,ko01100	C02918	-
pme2268	Trigonelline	Alkaloids	Pyridine alkaloids	C7H7NO2	138.06	94.07	137.048	[M+H]+	3	535-83-1	C01004	ko00960	C01004	-
pme0124	L-Glycyl-L-proline	Amino acids and derivatives	Amino acids and derivatives	C7H12N2O3	173.09	116.07	172.085	[M+H]+	3	704-15-4	-	-	-	-
mws4174	N-Acetyl-D-mannosamine	Others	Saccharides	C8H15NO6	222.1	138.05	221.09	[M+H]+	3	7772-94-3	C00645	ko00520,ko01100,ko01250	C00645	-
MWS20966	S-methyl-L-thiocitrulline	Amino acids and derivatives	Amino acids and derivatives	C7H15N3O2S	206.1	116.07	205.089	[M+H]+	3	209589-59-3	-	-	-	-
MWS201414	Pro-Asn	Amino acids and derivatives	Amino acids and derivatives	C9H15N3O4	230.11	70.07	229.106	[M+H]+	2	107856-82-6	-	-	-	-
pme3732	Cytidine	Nucleotides and derivatives	Nucleotides and derivatives	C9H13N3O5	244.09	112.05	243.085	[M+H]+	3	65-46-3	C00475	ko00240,ko01100,ko01232,ko02010	C00475	-
MWSmce157	Stachydrine	Alkaloids	Pyrrole alkaloids	C7H13NO2	144.1	58.06	143.095	[M+H]+	3	471-87-4	C10172	-	C10172	-
mws0567	4-Guanidinobutyric acid	Organic acids	Organic acids	C5H11N3O2	146.09	87.04	145.085	[M+H]+	3	463-00-3	C01035	ko00330,ko01100	C01035	-
mws0256	L-Valine	Amino acids and derivatives	Amino acids and derivatives	C5H11NO2	118.09	72.08	117.079	[M+H]+	3	72-18-4	C00183	ko00280,ko00290,ko00460,ko00770,ko00966,ko00970,ko01100,ko01110,ko01210,ko01230,ko01240,ko02010	C00183	-
MWSmce448	Imidazol-1-yl-acetic acid	Alkaloids	Alkaloids	C5H6N2O2	127.05	81.04	126.043	[M+H]+	3	22884-10-2	-	-	-	-
Zmsp000758	1-(Hydroxymethyl)hexahydro-1h-pyrrolizin-2-ol	Alkaloids	Pyrrole alkaloids	C8H15NO2	158.12	70.07	158.117	[M+H]+	2	-	-	-	-	-
Zmzp000145	Trimethyllysine	Amino acids and derivatives	Amino acids and derivatives	C9H20N2O2	189.16	84.08	188.153	[M+H]+	3	23284-33-5	C03793	ko00310,ko01100	C03793	-
pme0122	N6-Acetyl-L-lysine	Amino acids and derivatives	Amino acids and derivatives	C8H16N2O3	189.12	126.09	188.116	[M+H]+	3	692-04-6	C02727	ko00310,ko01100	C02727	-
mws0221	L-Cystine	Amino acids and derivatives	Amino acids and derivatives	C6H12N2O4S2	241.03	151.98	240.024	[M+H]+	3	56-89-3	C00491	ko00270,ko01100,ko02010	C00491	-
Wacyp11527	Tributyl acetylcitrate	Others	Others	C20H34O8	403.23	129.02	402.225	[M+H]+	1	77-90-7	-	-	-	-
pmb0874	LysoPE 18:2(2n isomer)	Lipids	LPE	C23H44NO7P	478.29	337.27	477.286	[M+H]+	1	-	-	-	-	-
MWSmce393	Veraguensin*	Lignans and Coumarins	Lignans	C22H28O5	373.2	151.075	372.194	[M+H]+	1	19950-55-1	C10892	-	C10892	-
MWS20633g	O-phosphate-L-tyrosine	Amino acids and derivatives	Amino acids and derivatives	C9H12NO6P	262.05	216.04	261.04	[M+H]+	3	21820-51-9	C06501	-	C06501	-
Waptp01054	4-(2-aminoethenyl)phenol*	Alkaloids	Alkaloids	C8H9NO	136.07	91.05	135.068	[M+H]+	1	-	-	-	-	-
MWStz070	N-(2-Hydroxy-4-methoxyphenyl)acetamide	Alkaloids	Alkaloids	C9H11NO3	182.08	91.05	181.074	[M+H]+	1	58469-06-0	-	-	-	-
pmb0789	Pyridoxine-5'-O-glucoside	Others	Vitamin	C14H21NO8	332.13	152.07	331.127	[M+H]+	3	-	C03996	-	C03996	-
pme3184	2'-Deoxyadenosine-5'-monophosphate	Nucleotides and derivatives	Nucleotides and derivatives	C10H14N5O6P	332.08	136.06	331.068	[M+H]+	3	653-63-4	C00360	ko00230,ko01100,ko01232	C00360	-
MWS2984	8-Azaguanine	Nucleotides and derivatives	Nucleotides and derivatives	C4H4N6O	153.05	136.03	152.045	[M+H]+	3	134-58-7	-	-	-	-
pme1383	Pyridoxine	Others	Vitamin	C8H11NO3	170.08	134.06	169.074	[M+H]+	2	65-23-6	C00314	ko00750,ko01100,ko01240	C00314	-
Smnp010489	3-O-p-Coumaroyltormentic acid	Terpenoids	Triterpene	C39H54O7	635.39	453.33	634.387	[M+H]+	1	-	-	-	-	-
Zbkp004768	Schizonepetoside A	Terpenoids	Ditepenoids	C16H26O7	331.17	151.11	330.168	[M+H]+	2	-	C17634	-	C17634	-
pmb0484	Choline	Alkaloids	Alkaloids	C5H14NO+	104.11	60.08	104.107	[M]+	3	62-49-7	C00114	ko00260,ko00564,ko01100,ko02010	C00114	-
MWSmce585	Methyl 3-aminopropanoate	Amino acids and derivatives	Amino acids and derivatives	C4H9NO2	104.07	59.01	103.063	[M+H]+	2	4138-35-6	-	-	-	-
pme3011	γ-Aminobutyric acid	Organic acids	Organic acids	C4H9NO2	104.07	69.03	103.063	[M+H]+	2	56-12-2	C00334	ko00250,ko00330,ko00410,ko00650,ko00760,ko01100	C00334	-
MWS0442	Maltotriose	Others	Saccharides	C18H32O16	527.16	365.1	504.169	[M+Na]+	3	1109-28-0	C01835	ko02010	C01835	-
pme3017	2-Aminoisobutyric acid	Organic acids	Organic acids	C4H9NO2	104.07	58.07	103.063	[M+H]+	2	62-57-7	C03665	-	C03665	-
Lssp210412	Cuscohygrine	Alkaloids	Pyrrole alkaloids	C13H24N2O	225.2	100.11	224.189	[M+H]+	1	454-14-8	C06521	ko00960,ko01110	C06521	-
pme2836	5-Hydroxytryptophol	Alkaloids	Plumerane	C10H11NO2	178.09	160.08	177.079	[M+H]+	3	154-02-9	-	-	-	-
Lahp003147	N,N-cinnamoylbutanediamine*	Alkaloids	Phenolamine	C13H18N2O	219.15	131.05	218.142	[M+H]+	2	-	-	-	-	-
MWSHC20102	3-Hydroxy-1-(4-Hydroxy-3-Methoxyphenyl)Propan-1-One	Others	Ketone compounds	C10H12O4	197.08	151.04	196.074	[M+H]+	1	2196-18-1	-	-	-	-
MWSslk066	3-Hydroxy-4-methoxybenzoic acid; Isovanillic Acid	Phenolic acids	Phenolic acids	C8H8O4	169.05	65.04	168.042	[M+H]+	2	645-08-9	-	-	CM020392	MetMap157
MW0108019	Lys-Pro-Val	Amino acids and derivatives	Amino acids and derivatives	C16H30N4O4	343.23	137.06	342.227	[M+H]+	3	67727-97-3	-	-	-	-
Wcfp001744	N-Methylpyrrolidone	Others	Others	C5H9NO	100.08	58.03	99.0684	[M+H]+	3	872-50-4	-	-	-	-
Lmqp000329	5-Aminoimidazole ribonucleotide	Nucleotides and derivatives	Nucleotides and derivatives	C8H14N3O7P	296.07	104.11	295.057	[M+H]+	1	25635-88-5	C03373	ko00230,ko00730,ko00860,ko01100,ko01110,ko01240	C03373	-
pme1178	Guanosine	Nucleotides and derivatives	Nucleotides and derivatives	C10H13N5O5	284.1	152.06	283.092	[M+H]+	1	118-00-3	C00387	ko00230,ko01100,ko01232,ko02010	C00387	-
Hmdp003992	Corydalmine	Alkaloids	Isoquinoline alkaloids	C20H23NO4	342.17	297.11	341.163	[M+H]+	3	30413-84-4	-	-	-	-
MW0155987	Pro-Ser-Asn	Amino acids and derivatives	Amino acids and derivatives	C12H20N4O6	317.14	137.06	316.138	[M+H]+	3	-	-	-	-	-
Lafp002938	Evofolin B glucoside	Phenolic acids	Phenolic acids	C23H28O11	481.17	177.05	480.163	[M+H]+	1	-	-	-	-	-
pmb0758	Anisic acid-O-feruloyl glucoside	Phenolic acids	Phenolic acids	C24H26O11	491.15	329	490.147	[M+H]+	3	-	-	-	-	-
MWSmce232	Dicumarol	Lignans and Coumarins	Coumarins	C19H12O6	337.06	163.04	336.063	[M+H]+	3	66-76-2	C00796	-	C00796	-
Lskp211491	2,3,23-Trihydroxyurs-12,19(29)-dien-28-oic acid	Terpenoids	Triterpene	C30H46O5	487.34	405.31	486.334	[M+H]+	1	-	-	-	-	-
Wcfp002357	N6-Threonylcarbamoyladenosine	Nucleotides and derivatives	Nucleotides and derivatives	C15H20N6O8	413.14	162.04	412.134	[M+H]+	3	24719-82-2	-	-	-	-
Lmsp010763	Monolinolenin*	Lipids	Glycerol ester	C21H36O4	353.27	261.22	352.261	[M+H]+	1	75685-85-7	-	-	-	-
Zahp007439	3,4-Methylenedioxycinnamaldehyde	Others	Aldehyde compounds	C10H8O3	177.05	149.02	176.047	[M+H]+	3	58095-77-5	-	-	-	-
Lcfp025530	Maltol-glucoside	Others	Others	C12H16O8	289.09	127.04	288.084	[M+H]+	1	-	-	-	-	-
mws0832	2-(4-Aminobutanamido)-3-(1-methyl-1H-imidazol-5-yl)propanoic acid	Organic acids	Organic acids	C10H16N4O3	241.13	170.09	240.122	[M+H]+	3	584-85-0	C01262	ko00340,ko00410,ko01100	C01262	-
Lmfp000418	Trehalosamine	Others	Saccharides	C12H23NO10	342.14	162.07	341.132	[M+H]+	3	-	-	-	-	-
zjbp110804	6,7-dimethoxy-2-[2-(4'-hydroxy-3'-methoxyphenyl)ethyl]chromone	Others	Chromone	C20H20O6	357.13	307.1	356.126	[M+H]+	1	-	-	-	-	-
MW0155830	Pro-Gln-Gln	Amino acids and derivatives	Amino acids and derivatives	C15H25N5O6	372.18	133.05	371.18	[M+H]+	3	-	-	-	-	-
Lafp002342	2,3-Dihydroxy-1-(4-hydroxy-3,5-dimethoxyphenyl)propan-1-one	Others	Ketone compounds	C11H14O6	243.09	140.05	242.078	[M+H]+	1	33900-74-2	-	-	-	-
MWSslk102	6-Chloropurine	Nucleotides and derivatives	Nucleotides and derivatives	C5H3ClN4	155.01	119.04	154.005	[M+H]+	3	87-42-3	-	-	-	-
Qmqp101742	Chloramultilide D	Terpenoids	Sesquiterpenoids	C35H40O11	637.27	559.24	636.257	[M+H]+	3	1000995-49-2	-	-	-	-
Lhhp111109	Schisantherin J	Lignans and Coumarins	Lignans	C35H40O11	637.26	559.23	636.257	[M+H]+	3	135432-28-9	-	-	-	-
pmf0025	5,6,7,8-tetrahydrofolic acid	Nucleotides and derivatives	Nucleotides and derivatives	C19H23N7O6	446.18	342.17	445.171	[M+H]+	3	135-16-0	C00101	ko00260,ko00670,ko00785,ko00790,ko00970,ko01100,ko01200,ko01240,ko04980	C00101	-
Zbzp002269	Delphinidin-3-O-rutinoside	Flavonoids	Anthocyanidins	C27H31O16+	611.16	303.05	611.161	[M]+	3	15674-58-5	C16315	ko00942	C16315	-
Zbsp002083	Pelargonidin-3,5-O-diglucoside	Flavonoids	Anthocyanidins	C27H31O15+	595.17	271.06	595.166	[M]+	3	58751-31-8	C08725	ko00942	C08725	-
Cmsp002257	Peonidin-3-O-sambubioside	Flavonoids	Anthocyanidins	C27H31O15+	595.16	301.07	595.166	[M]+	3	-	-	-	-	-
MW0150813	His-Ala-Glu	Amino acids and derivatives	Amino acids and derivatives	C14H21N5O6	356.16	131.07	355.149	[M+H]+	3	64111-99-5	-	-	-	-
MWSmce056	DL-Tryptophan	Amino acids and derivatives	Amino acids and derivatives	C11H12N2O2	205.09	146.06	204.09	[M+H]+	1	54-12-6	C00806	-	C00806	-
Lajp010867	13-Hydroxy oleanolic acid-3-oxo-28-acid	Terpenoids	Triterpene	C30H48O4	473.36	427.36	472.355	[M+H]+	1	-	-	-	-	-
Lmyp005841	Chrysin-7-O-glucoside*	Flavonoids	Flavones	C21H20O9	417.12	255.06	416.111	[M+H]+	3	31025-53-3	-	-	CM00874	MetMap110
Wbsp000187	Apigenin-4'-O-(6''-O-p-coumaroyl)-β-D-glucopyranoside	Flavonoids	Flavones	C30H26O12	579.15	147.04	578.142	[M+H]+	2	-	-	-	-	-
MWStz618	Cichoriin*	Lignans and Coumarins	Coumarins	C15H16O9	341.087	179.035	340.079	[M+H]+	1	531-58-8	C09206	-	C09206	-
pmb0764	4-Methyl-5-thiazoleethanol	Others	Others	C6H9NOS	144.05	113.03	143.041	[M+H]+	3	137-00-8	C04294	ko00730,ko01100,ko01240	C04294	-
MWStz526	Daphnin*	Lignans and Coumarins	Coumarins	C15H16O9	341.09	179.04	340.079	[M+H]+	1	486-55-5	C01421	-	C01421	-
Wasyqp5995	2-Aminooctadecane-1,5,17-triol	Lipids	Sphingolipids	C18H39NO3	318.3	256.26	317.293	[M+H]+	1	-	-	-	-	-
Smpp010139	3-O-Feruloyleuscaphic acid	Terpenoids	Triterpene	C40H56O8	665.4	177.05	664.398	[M+H]+	1	-	-	-	-	-
mws0629	L-Aspartyl-L-Phenylalanine	Amino acids and derivatives	Amino acids and derivatives	C13H16N2O5	281.11	166.09	280.106	[M+H]+	2	13433-09-5	-	-	-	-
WaYp002866	3-(4-hydroxyphenyl)-3-oxopropyl beta-D-glucopyranoside	Phenolic acids	Phenolic acids	C15H20O8	329.12	121.03	328.116	[M+H]+	1	53170-92-6	-	-	-	-
zjbp120812	Scutebarbolide C*	Terpenoids	Ditepenoids	C22H32O8	425.22	365.19	424.21	[M+H]+	3	-	-	-	-	-
Lmhp007840	LysoPC 19:2	Lipids	LPC	C27H52NO7P	534.36	184.07	533.348	[M+H]+	3	-	-	-	-	-
Lcfp121091	Cyclo(VVFF)	Others	Cyclonic peptide	C28H36N4O4	493.28	247.15	492.274	[M+H]+	3	24181-12-2	-	-	-	-
lsdp210011	Elaeocarpucin F	Terpenoids	Triterpene	C30H48O5	489.36	201.16	488.35	[M+H]+	3	-	-	-	-	-
Wcdp006912	Lauryldiethanolamine	Others	Others	C16H35NO2	274.28	88.08	273.267	[M+H]+	1	1541-67-9	-	-	-	-
Walbp07454	3-Hydrocinnamyl-6-CinnamylGlucose	Others	Alcohol compounds	C24H30O6	415.21	119.09	414.204	[M+H]+	1	-	-	-	-	-
Wacyp09192	2,5-O-Di-CinnamylSorbitol	Phenolic acids	Phenolic acids	C24H30O6	415.21	119.09	414.204	[M+H]+	1	-	-	-	-	-
Sazp010510	3-O-Trans-p-Coumaroylmaslinic Acid*	Terpenoids	Triterpene	C39H54O6	619.4	437.34	618.392	[M+H]+	1	35482-91-8	-	-	-	-
Zahp013600	Octadec-2-enamide*	Alkaloids	Alkaloids	C18H35NO	282.278	69.0703	281.272	[M+H]+	1	-	-	-	-	-
Wccp011838	Octadec-8-enamide*	Alkaloids	Alkaloids	C18H35NO	282.28	69.07	281.272	[M+H]+	1	-	-	-	-	-
Lhbp111734	Isolariciresinol	Lignans and Coumarins	Lignans	C20H24O6	361.16	137.06	360.157	[M+H]+	1	548-29-8	-	-	-	-
Lhmp110119	Magnostellin D	Others	Others	C20H24O6	361.16	161.06	360.157	[M+H]+	3	-	-	-	-	-
Lhjp111614	Methylasperuloside	Terpenoids	Monoterpenoids	C19H24O11	429.14	147.04	428.132	[M+H]+	2	-	-	-	-	-
Zmhp004555	Casuariin	Tannins	Tannin	C34H24O22	785.08	277.04	784.076	[M+H]+	3	79786-04-2	-	-	-	-
Lahp003599	Homoeriodictyol-7,4'-di-O-β-D-glucopyranoside	Flavonoids	Flavanones	C28H34O16	627.19	303.09	626.185	[M+H]+	3	-	-	-	-	-
MWStz568	6-Hydroxykaempferol 3,6-diglucoside*	Flavonoids	Flavonols	C27H30O17	627.16	303.05	626.148	[M+H]+	1	142674-16-6	-	-	-	-
pmp000596	Quercetin-3-O-(2''-O-galactosyl)glucoside	Flavonoids	Flavonols	C27H30O17	627.16	465.1	626.148	[M+H]+	3	56782-99-1	-	-	CM00612	MetMap115
Lmmp003517	Solatuberenol A	Others	Others	C13H20O3	225.15	95.08	224.141	[M+H]+	3	-	-	-	-	-
Lalp004159	Plantarenaloside	Terpenoids	Monoterpenoids	C16H24O9	361.15	181.09	360.142	[M+H]+	2	72396-01-1	-	-	-	-
MW0146040	Asp-Asn-Ile	Amino acids and derivatives	Amino acids and derivatives	C14H24N4O7	361.16	181.09	360.164	[M+H]+	3	-	-	-	-	-
Qmyp101417	Ctroside	Terpenoids	Sesquiterpenoids	C19H30O8	387.2	189.13	386.194	[M+H]+	3	-	-	-	-	-
pmp001310	6-Hydroxykaempferol-3,6-O-Diglucoside*	Flavonoids	Flavonols	C27H30O17	627.16	303.1	626.148	[M+H]+	1	-	-	-	CM00496	MetMap113,MetMap114
Waptp03744	Procyanidin B8	Tannins	Proanthocyanidins	C30H26O12	579.15	127.04	578.142	[M+H]+	3	12798-60-6	-	-	-	-
Wcfp003695	Oleracone B	Others	Others	C13H18O2	207.14	95.08	206.131	[M+H]+	3	-	-	-	-	-
Lhsp101905	Actinidialactone	Terpenoids	Monoterpenoids	C10H14O2	167.11	93.07	166.099	[M+H]+	3	76729-80-1	-	-	-	-
Zjyp102902	p-menth-3-ene-1,2-diol	Terpenoids	Monoterpenoids	C10H18O2	171.14	81.07	170.131	[M+H]+	2	-	-	-	-	-
Wacyp03790	2-(3,4-dihydroxyphenyl)-2H-chromene-3,5,7-triol	Flavonoids	Flavanols	C15H12O6	289.07	139.04	288.063	[M+H]+	1	-	-	-	-	-
Lhhp102901	3-(α,4-Dihydroxy-3-methoxybenzyl)-4-(hydroxy-3-methoxybenzyl)	Others	Others	C20H24O6	361.16	189.09	360.157	[M+H]+	1	-	-	-	-	-
Lbhp011913	Malonyl fraxin	Lignans and Coumarins	Coumarins	C19H20O13	457.1	209.04	456.09	[M+H]+	3	-	-	-	CM01377	MetMap129
Lmmp010562	Diisooctyl Phthalate	Phenolic acids	Phenolic acids	C24H38O4	391.28	149.02	390.277	[M+H]+	3	27554-26-3	C14577	-	C14577	MetMap157
Wagp006039	2-Hexylphosphoric Acid	Others	Others	C6H15O4P	183.08	98.98	182.071	[M+H]+	3	-	-	-	-	-
Zmsp009001	2-hydroxy-3-{[3,4,5-trihydroxy-6-({[3,4,5-trihydroxy-6-(hydroxymethyl)oxan-2-yl]oxy}methyl)oxan-2-yl]oxy}propyl octadeca-9,12-dienoate	Others	Others	C33H58O14	679.39	263.24	678.383	[M+H]+	3	-	-	-	-	-
Lmxp013125	Eucalyptolic acid	Terpenoids	Triterpene	C40H56O7	649.41	437.34	648.403	[M+H]+	3	189272-68-2	-	-	-	-
Ymjm000065	5-Epivibsanin G*	Terpenoids	Ditepenoids	C25H36O6	433.26	147.04	432.251	[M+H]+	3	-	-	-	-	-
Lmlp004754	Ehretioside B	Alkaloids	Alkaloids	C14H17NO7	312.11	294.21	311.101	[M+H]+	3	156368-84-2	-	-	-	-
WaTKp22296	8-phenyloct-7-enal	Others	Aldehyde compounds	C14H18O	203.14	105.07	202.136	[M+H]+	2	-	-	-	-	-
Lsjp211226	buddlenol A	Lignans and Coumarins	Lignans	C31H34O11	583.21	153.06	582.21	[M+H]+	3	-	-	-	-	-
MWSmce040	Isovanillin*	Others	Aldehyde compounds	C8H8O3	153.05	65.04	152.047	[M+H]+	1	621-59-0	-	-	-	-
Lmmp004504	2'-Hydroxygenistein	Flavonoids	Isoflavones	C15H10O6	287.06	153.02	286.048	[M+H]+	2	1156-78-1	C12134	ko00943	C12134	MetMap112
Zjmp102712	2,3-Dihydroxylup-20(29)-en-28-oic acid	Terpenoids	Triterpene	C30H46O4	471.34	201.16	470.34	[M+H]+	1	-	-	-	-	-
Lcfp022562	methylalpha-aspartylphenylalaninate*	Amino acids and derivatives	Amino acids and derivatives	C14H18N2O5	295.13	120.08	294.122	[M+H]+	2	25548-16-7	-	-	-	-
pme1313	N'-Formylkynurenine	Amino acids and derivatives	Amino acids and derivatives	C11H12N2O4	237.09	192.07	236.08	[M+H]+	3	1022-31-7	C02700	ko00380,ko01100,ko01240	C02700	-
pmp001264	Hexadecylsphingosine	Lipids	Sphingolipids	C16H35NO2	274.27	256.27	273.267	[M+H]+	1	-	-	-	-	-
Lmqp012453	3-Hydroxyurs-12-en-28-aldehyde (Ursolaldehyde)	Terpenoids	Triterpene	C30H48O2	441.37	191.18	440.365	[M+H]+	1	-	-	-	-	-
Lhdp102526	19-Hydroxyursolic acid	Terpenoids	Triterpene	C30H48O4	473.36	205.16	472.355	[M+H]+	1	-	-	-	-	-
YC512118	Oleamide (9-Octadecenamide)	Lipids	Free fatty acids	C18H35NO	282.28	247.24	281.272	[M+H]+	1	301-02-0	C19670	-	C19670	-
Lskp211392	Libocedrine B	Terpenoids	Sesquiterpenoids	C15H22O	219.17	145.1	218.167	[M+H]+	3	-	-	-	-	-
Hamp004722	isosclerone	Others	Others	C10H10O3	179.07	119.05	178.063	[M+H]+	3	-	-	-	-	-
Wbsp004755	Methyl Hydroxycinnamate	Phenolic acids	Phenolic acids	C10H10O3	179.07	119.049	178.063	[M+H]+	3	80540-55-2	-	-	-	-
MWSHC20114	5,7,2'-Trihydroxy-8-methoxyflavone; Scutevulin*	Flavonoids	Flavones	C16H12O6	301.07	286.05	300.063	[M+H]+	1	80713-32-2	-	-	CM00887	MetMap110
Wacyp09666	6-Hydroxy-3,9-Undecadienoic acid Methyl Ester	Lipids	Free fatty acids	C12H20O3	213.15	111.04	212.141	[M+H]+	1	-	-	-	-	-
Lmhp009129	LysoPC 15:0(2n isomer)*	Lipids	LPC	C23H48NO7P	482.32	184.07	481.317	[M+H]+	3	-	-	-	-	-
Lcfp199969	Dehydronerolisovalerate	Others	Others	C15H24O2	237.18	135.12	236.178	[M+H]+	1	49831-79-0	-	-	-	-
Lmhp010573	1-Linoleoylglycerol-3-O-glucoside*	Lipids	Glycerol ester	C27H48O9	517.34	263.24	516.33	[M+H]+	1	-	-	-	-	-
FQtp008495	13-Hydroxygermacrone	Terpenoids	Sesquiterpenoids	C15H22O2	235.17	179.11	234.162	[M+H]+	1	-	C17491	-	C17491	-
Waptp08627	13,16-Docosadienamide	Lipids	Free fatty acids	C22H41NO	336.33	69.07	335.319	[M+H]+	1	-	-	-	-	-
Zjjp092610	Dendronobilin I	Terpenoids	Sesquiterpenoids	C18H30O3	295.23	179.14	294.219	[M+H]+	3	-	-	-	-	-
Lmhp112042	1-Linoleoylglycerol*	Lipids	Glycerol ester	C21H38O4	355.28	263.24	354.277	[M+H]+	1	2277-28-3	-	-	-	-
Hasp010605	MG(18:3(9Z,12Z,15Z)/0:0/0:0)	Lipids	Glycerol ester	C21H36O4	353.27	261.22	352.261	[M+H]+	1	129828-41-7	-	-	-	-
WaYp007695	2-Aminooctadecane-1,16,18,18-tetraol	Lipids	Sphingolipids	C18H39NO4	334.3	242.25	333.288	[M+H]+	1	-	-	-	-	-
Yamp003533	2-(4-(1,3-dihydroxy-2-(4-(3-hydroxyprop-1-en-1-yl)-2-methoxyphenoxy)propyl)-2-methoxyphenoxy)tetrahydro-2H-pyran-3,4,5-triol	Lignans and Coumarins	Lignans	C25H32O11	509.2	163.07	508.195	[M+H]+	3	-	-	-	-	-
MWSHY0201	Kaempferol-3,7-O-dirhamnoside (Kaempferitrin)	Flavonoids	Flavonols	C27H30O14	579.17	287.06	578.164	[M+H]+	3	482-38-2	C16981	-	C16981	MetMap114
pmp000275	Gambiriin A1	Tannins	Tannin	C30H28O12	581.17	139.04	580.158	[M+H]+	3	76250-49-2	C17772	-	C17772	-
Zbsp003376	Isoshinanolone	Quinones	Quinones	C11H12O3	193.09	147.08	192.079	[M+H]+	1	39626-91-0	C12343	-	C12343	-
MWStz624	2,6-Dimethoxy-1,4-benzoquinone	Quinones	Quinones	C8H8O4	169.05	111.01	168.042	[M+H]+	1	530-55-2	C10331	-	C10331	-
Lszp210009	Linarionoside A	Others	Others	C19H34O7	375.24	177.16	374.231	[M+H]+	3	-	-	-	-	-
MW0150206	Glu-Val-Gln	Amino acids and derivatives	Amino acids and derivatives	C15H26N4O7	375.18	137.06	374.18	[M+H]+	3	-	-	-	-	-
pmb0108	Feruloyl syringic acid	Phenolic acids	Phenolic acids	C19H18O8	375.11	137.1	374.1	[M+H]+	3	-	-	-	CM020545	MetMap156
Lssp210189	(7'R)-7'-Hydroxylariciresinol	Others	Others	C20H24O7	377.16	163.07	376.152	[M+H]+	3	-	-	-	-	-
Lmmp003443	Dicaffeoylspermine	Alkaloids	Phenolamine	C28H38N4O6	527.29	163.04	526.279	[M+H]+	3	-	-	-	-	-
pmb0854	LysoPC 18:3	Lipids	LPC	C26H48NO7P	518.32	184.07	517.317	[M+H]+	2	-	-	-	-	-
Sasp003889	Decaethylene glycol	Others	Alcohol compounds	C20H42O11	476.31	459.28	458.273	[M+NH4]+	1	5579-66-8	-	-	-	-
MWStz492	Cornuside	Terpenoids	Monoterpenoids	C24H30O14	543.172	211.1	542.164	[M+H]+	3	131189-57-6	-	-	-	-
Zmzp004111	Selagin	Flavonoids	Flavones	C16H12O7	317.06	302.04	316.058	[M+H]+	2	-	C19739	-	C19739	MetMap120
MWStz411	(-)-Isolariciresinol 9'-O-glucoside	Lignans and Coumarins	Lignans	C26H34O11	523.22	219.1	522.21	[M+H]+	2	143236-04-8	-	-	-	-
Lmyp003139	Quercetin-3-O-(6''-O-galloyl)galactoside	Flavonoids	Flavonols	C28H24O16	617.11	153.02	616.106	[M+H]+	1	53171-28-1	-	-	-	-
pma6360	O-MethylChrysoeriol-8-C-glucoside	Flavonoids	Flavones	C23H24O11	477.14	297.2	476.132	[M+H]+	3	-	-	-	-	-
Wasdp04684	Methyl 5-phenyl-4-pentynoate	Others	Others	C12H12O2	189.09	129.07	188.084	[M+H]+	2	-	-	-	-	-
MWSmce625	2,3,5,6-Tetramethylpyrazine; Ligustrazine	Alkaloids	Alkaloids	C8H12N2	137.11	55.05	136.1	[M+H]+	3	1124-11-4	-	-	-	-
Latp009318	Virgaurenolide A	Terpenoids	Sesquiterpenoids	C20H22O5	343.15	163.07	342.146	[M+H]+	3	-	-	-	-	-
Lasp010382	Ent-16beta-Methoxy-19-Kauranoic Acid	Terpenoids	Ditepenoids	C21H34O3	335.26	67.05	334.25	[M+H]+	3	38308-35-9	-	-	-	-
Yshs000050	Lupane-20(29)-en-3-on-28-oic acid	Terpenoids	Triterpene	C30H46O3	455.35	437.35	454.345	[M+H]+	3	-	-	-	-	-
Smrp004001	Verrucosin	Lignans and Coumarins	Lignans	C20H24O5	345.16	221.11	344.162	[M+H]+	1	-	-	-	-	-
Lmjp003834	6-O-p-Methoxycinnamoylcatalpol	Terpenoids	Monoterpenoids	C25H30O12	523.181	177.055	522.174	[M+H]+	3	121710-02-9	-	-	-	-
Zmxp003107	Luteolin-7,3'-di-O-glucoside	Flavonoids	Flavones	C27H30O16	611.16	287.06	610.153	[M+H]+	3	52187-80-1	-	-	-	-
Layp004192	3,4,5-Trimethoxyphenol-1-O-β-D-malonylglucoside	Phenolic acids	Phenolic acids	C18H24O12	433.13	185.08	432.127	[M+H]+	1	-	-	-	-	-
Zblp004317	3-(2-oxopropyl)-3-hydroxyindolin-2-one	Alkaloids	Plumerane	C11H11NO3	206.08	120.09	205.074	[M+H]+	2	-	-	-	-	-
Hmgp001888	Nepetin-5-O-diglucoside	Flavonoids	Flavones	C28H32O17	641.17	317.06	640.164	[M+H]+	3	-	-	-	CM01030	MetMap124
pmp000530	Phellodendroside	Flavonoids	Flavanonols	C26H30O11	519.19	357.13	518.179	[M+H]+	2	40451-69-2	-	-	-	-
Lczp000060	3-O-Galloyl-4,6-(S)-HHDP-β-D-glucose	Tannins	Tannin	C27H22O17	619.09	153.02	618.086	[M+H]+	1	-	-	-	-	-
Wacyp04090	Phenylethyl Primeveroside	Others	Alcohol compounds	C19H28O10	434.2	163.06	416.168	[M+NH4]+	1	-	-	-	-	-
Lmcp101903	Desrhamnosylisoacteoside	Phenolic acids	Phenolic acids	C23H26O11	479.155	163.039	478.147	[M+H]+	3	-	-	-	-	-
Zmhp002734	5,7,2',5'-Tetrahydroxy-8,6'-dimethoxyflavone*	Flavonoids	Flavones	C17H14O8	347.08	332.06	346.069	[M+H]+	2	-	-	-	CM01066	MetMap120
MWStz382	Spinacetin*	Flavonoids	Flavonols	C17H14O8	347.08	332.06	346.069	[M+H]+	2	3153-83-1	-	-	-	-
Lazp003122	Chrysoeriol xylosyl glucoside	Flavonoids	Flavones	C27H30O15	595.168	301.072	594.159	[M+H]+	3	-	-	-	-	-
Lmmp001947	Gossypetin-3-O-glucoside*	Flavonoids	Flavonols	C21H20O13	481.1	319.05	480.09	[M+H]+	3	-	-	-	-	-
Lmfp003403	Quercetagetin-7-O-glucoside(Quercetagitrin)*	Flavonoids	Flavonols	C21H20O13	481.1	319.05	480.09	[M+H]+	3	548-75-4	-	-	CM00577	MetMap116
Lmcp004436	Cyanidin-3-O-(6''-O-caffeoyl)glucoside	Flavonoids	Anthocyanidins	C30H27O14+	611.14	287.06	611.139	[M]+	3	-	C16369	ko00942	C16369	-
Lmpp003465	Myricetin-3-O-β-D-glucoside*	Flavonoids	Flavonols	C21H20O13	481.1	319.04	480.09	[M+H]+	3	19833-12-6	-	-	CM00806	MetMap109
Lmdp002969	Myricetin-3-O-galactoside*	Flavonoids	Flavonols	C21H20O13	481.1	319.06	480.09	[M+H]+	3	15648-86-9	-	-	CM00807	MetMap109
Lmtp003948	3',5',5,7-Tetrahydroxy-4'-methoxyflavanone-3'-O-glucoside	Flavonoids	Flavanones	C22H24O12	481.13	319.05	480.127	[M+H]+	3	-	-	-	-	-
MWSmce446	Cimifugin-7-O-glucoside	Others	Chromone	C22H28O11	469.17	307.12	468.163	[M+H]+	2	80681-45-4	-	-	-	-
MWSmce001	5-Acetylsalicylic acid	Phenolic acids	Phenolic acids	C9H8O4	181.05	107.05	180.042	[M+H]+	2	13110-96-8	-	-	CM020398	MetMap158
Lmyp003387	2-Oxo-3,4-dihydro-1H-quinoline-3-carboxylic acid	Alkaloids	Quinoline alkaloids	C10H9NO3	192.07	146.06	191.058	[M+H]+	3	246867-17-4	-	-	-	-
Lmfp005436	Quercetin-3-O-(2''-O-galloyl)Arabinoside	Flavonoids	Flavonols	C27H22O15	587.1	303.09	586.096	[M+H]+	3	-	-	-	CM00587	MetMap116
Zblp001009	3-pyridine-methanol-O-β-D-glucopyranosyl*	Alkaloids	Pyridine alkaloids	C12H17NO6	272.11	110.06	271.106	[M+H]+	1	-	-	-	-	-
Zjmp102021	iso-methyl-ophiopogonone A	Flavonoids	Other Flavonoids	C19H16O6	341.1	219.06	340.095	[M+H]+	2	-	-	-	-	-
mws1509	Phenyl salicylate	Phenolic acids	Phenolic acids	C13H10O3	215.07	121.03	214.063	[M+H]+	3	118-55-8	C14163	-	C14163	MetMap158
pmd0160	LysoPE 16:0(2n isomer)	Lipids	LPE	C21H44NO7P	454.29	313.27	453.286	[M+H]+	3	-	-	-	-	-
Lmbp010056	2-(2-Phenylethyl)chromone	Others	Chromone	C17H14O2	251.11	91.05	250.099	[M+H]+	3	61828-53-3	C09007	-	C09007	-
Wasyqp3230	4-O-Feruloyl Aminogalactitol	Phenolic acids	Phenolic acids	C16H23NO9	374.15	177.05	373.137	[M+H]+	1	-	-	-	-	-
Lmbp002962	Isofraxetin	Lignans and Coumarins	Coumarins	C10H8O5	209.05	194.02	208.037	[M+H]+	1	50656-75-2	-	-	CM01383	MetMap129
Lmdp006479	5,6,4'-Trihydroxy-7,3'-dimethoxyflavone	Flavonoids	Flavones	C17H14O7	331.081	298.042	330.074	[M+H]+	3	-	-	-	-	-
Yxxp005044	Balanophonin	Lignans and Coumarins	Lignans	C20H20O6	357.134	137.058	356.126	[M+H]+	3	118916-57-7	-	-	-	-
zjbp111001	5-hydroxy-6,7-dimethoxy-2-[2-(4'-methoxyphenyl)ethyl]chromone	Others	Chromone	C20H20O6	357.13	137.06	356.126	[M+H]+	3	-	-	-	-	-
pmd0136	LysoPC 18:0(2n isomer)	Lipids	LPC	C26H54NO7P	524.37	184.07	523.364	[M+H]+	1	-	-	-	-	-
Lajp009638	7-Methoxy-8-(3-methylbuta-1,3-dien-1-yl)-2H-chromen-2-one	Lignans and Coumarins	Coumarins	C15H14O3	243.1	131.05	242.094	[M+H]+	3	112667-50-2	-	-	-	-
Yaap006468	Medioresinol B	Lignans and Coumarins	Lignans	C21H24O7	389.16	327.12	388.152	[M+H]+	3	-	-	-	-	-
MW0156492	S-Adenosylhomocysteine-d4	Nucleotides and derivatives	Nucleotides and derivatives	C14H16D4N6O5S	389.16	327.12	388.147	[M+H]+	3	-	-	-	-	-
Lhqp101805	Skimmin (7-Hydroxycoumarin-7-O-glucoside)	Lignans and Coumarins	Coumarins	C15H16O8	325.09	163.04	324.084	[M+H]+	1	93-39-0	-	-	-	-
Lafp002722	3-Hydroxy-1-(4-hydroxy-3,5-dimethoxy-phenyl)-propan-1-one glucoside	Phenolic acids	Phenolic acids	C17H24O10	389.146	155.07	388.136	[M+H]+	3	-	-	-	-	-
Cmsp002787	3,4'-Dihydroxy-3',5'-dimethoxypropiophenone	Others	Ketone compounds	C11H14O5	227.09	181.05	226.084	[M+H]+	1	136196-47-9	-	-	-	-
Lsjp211260	9-epi-Blumenol B	Terpenoids	Monoterpenoids	C13H22O3	227.16	125.09	226.157	[M+H]+	3	-	-	-	-	-
Lazn003332	2-[4-(3-Hydroxypropyl)-2-methoxyphenoxy]-propane-1,3-diol	Lignans and Coumarins	Lignans	C13H20O5	257.14	119.08	256.131	[M+H]+	2	-	-	-	-	-
Wdjp003498	2-(7-hydroxy-4-methoxy-9,10-dihydrophenanthren-2-yl)-6-(hydroxymethyl)oxane-3,4,5-triol	Others	Others	C21H24O7	389.146	155.073	388.152	[M+H]+	3	-	-	-	-	-
Wmyp000202	Nobotanin D	Phenolic acids	Phenolic acids	C34H26O22	787.1	277.04	786.092	[M+H]+	3	104758-06-7	-	-	-	-
Lmjp004404	Quercetagetin-3-Methyl Ether	Flavonoids	Flavonols	C16H12O8	333.06	318.04	332.053	[M+H]+	3	64190-88-1	-	-	CM00554	MetMap116,MetMap117
Wbmp010544	10-Hydroxymethyllycaconitine	Alkaloids	Alkaloids	C37H50N2O11	699.35	699.35	698.341	[M+H]+	1	-	-	-	-	-
MWS201464	Lys-Phe	Amino acids and derivatives	Amino acids and derivatives	C15H23N3O3	294.18	84.08	293.174	[M+H]+	3	6235-35-4	-	-	-	-
Lcfp121194	Tebuconazole	Alkaloids	Alkaloids	C16H22ClN3O	308.15	70.04	307.145	[M+H]+	1	107534-96-3	C18489	-	C18489	-
pmb0865	LysoPC 18:3(2n isomer)	Lipids	LPC	C26H48NO7P	518.32	184.07	517.317	[M+H]+	1	-	-	-	-	-
mws0040	Chrysin	Flavonoids	Flavones	C15H10O4	255.07	153.02	254.058	[M+H]+	2	480-40-0	C10028	ko00941	C10028	MetMap110
mws1077	Scopoletin-7-O-glucoside (Scopolin)	Lignans and Coumarins	Coumarins	C16H18O9	355.102	193.049	354.095	[M+H]+	1	531-44-2	C01527	ko00999,ko01110	C01527	MetMap129
HJAP144	Galloylprocyanidin C2	Tannins	Proanthocyanidins	C52H42O22	1019.22	731.16	1018.22	[M+H]+	3	-	-	-	CM01818	MetMap140
Smnp001524	8-C-glucosyl-noreugenin	Others	Chromone	C16H18O9	355.1	235.06	354.095	[M+H]+	2	-	-	-	-	-
Wdtp002974	N-(p-hydroxybenzyl) adenosine	Nucleotides and derivatives	Nucleotides and derivatives	C18H21N5O6	404.15	207.06	403.149	[M+H]+	3	-	-	-	-	-
Wbmp003302	Frambinone	Others	Ketone compounds	C10H12O2	165.09	91.05	164.084	[M+H]+	2	-	-	-	-	-
Lmhp008513	2-α-Linolenoyl-glycerol-1,3-di-O-glucoside	Lipids	Glycerol ester	C33H56O14	677.37	261.22	676.367	[M+H]+	1	-	-	-	-	-
Zbkp003100	Robinetinidol-(4alpha→8)-catechin-(6→4alpha)-robinetinidol	Flavonoids	Flavanols	C45H38O18	867.21	577.13	866.206	[M+H]+	3	85820-29-7	C10239	-	C10239	-
pmb0618	Hesperetin-8-C-glucoside-3'-O-glucoside	Flavonoids	Flavanones	C28H34O16	627.19	465.1	626.185	[M+H]+	3	-	-	-	-	-
Zmhp002730	6-Hydroxykaempferol-6,7-O-Diglucoside*	Flavonoids	Flavonols	C27H30O17	627.16	303.05	626.148	[M+H]+	1	-	-	-	-	-
pmp001311	6-Hydroxykaempferol-7,6-O-Diglucoside*	Flavonoids	Flavonols	C27H30O17	627.16	303.1	626.148	[M+H]+	1	-	-	-	CM00497	MetMap114
Hmlp003068	Meratin*	Flavonoids	Flavonols	C27H30O17	627.15	303.05	626.148	[M+H]+	1	27215-04-9	-	-	-	-
Wcdp009119	Octadeca-9,12,15-trienoic acid	Lipids	Free fatty acids	C18H30O2	279.23	81.07	278.225	[M+H]+	1	28290-79-1	-	-	-	-
pmd0132	LysoPC 16:0(2n isomer)	Lipids	LPC	C24H50NO7P	496.34	184.07	495.332	[M+H]+	1	-	-	-	-	-
Qmfp122207	24-p-Coumaroyloxy-2,3-dihydroxyurs-12-en-28-oic acid (Guavacoumaric acid)*	Terpenoids	Triterpene	C39H54O7	635.39	453.34	634.387	[M+H]+	1	-	-	-	-	-
Zbqp003540	L-isoleucyl-L-aspartyl-L-isoleucine	Amino acids and derivatives	Amino acids and derivatives	C16H29N3O6	360.21	198.11	359.206	[M+H]+	3	-	-	-	-	-
Latp003004	2-Methyl-5-acetonyl-7-hydroxychromone glucoside	Others	Chromone	C19H22O9	395.13	233.08	394.126	[M+H]+	2	-	-	-	-	-
Lhmp110108	1-((Pentanoyl)phloroglucinyl]-β-D-glucopyranoside	Others	Others	C17H24O9	373.15	161.06	372.142	[M+H]+	2	-	-	-	-	-
Hmbp002498	Scopoletin-7-O-xylosyl(1→6)glucoside(Fabiatrin)*	Lignans and Coumarins	Coumarins	C21H26O13	487.14	193.05	486.137	[M+H]+	3	18309-73-4	-	-	CM01378	MetMap129
Safp003598	N-(E-4-coumaroyl)-aspartate	Amino acids and derivatives	Amino acids and derivatives	C13H13NO6	280.08	147.04	279.074	[M+H]+	1	-	-	-	-	-
Lmgp001898	4,6-Dihydroxyquinoline	Alkaloids	Quinoline alkaloids	C9H7NO2	162.06	116.05	161.048	[M+H]+	3	3517-61-1	C05639	ko00380,ko01100	C05639	-
Lmqp003022	2,3-Dihydro-1,4-naphthoquinone	Quinones	Quinones	C10H8O2	161.06	133.07	160.052	[M+H]+	2	21545-31-3	-	-	-	-
Wasdp02556	Nodulisporone	Quinones	Quinones	C11H12O3	193.09	161.06	192.079	[M+H]+	3	-	-	-	-	-
Wafp002664	1-O-p-Coumaroyllysine	Alkaloids	Phenolamine	C15H20N2O4	293.16	147.04	292.142	[M+H]+	2	-	-	-	-	-
pma0101	Caffeoylagmatine	Alkaloids	Phenolamine	C14H20N4O3	293.16	163.04	292.154	[M+H]+	3	-	-	-	-	-
MW0010743	18-Methyleicosanoic acid	Lipids	Free fatty acids	C21H42O2	327.34	98.98	326.318	[M+H]+	3	36332-93-1	-	-	-	-
Wbmp010456	Macrophypene B	Terpenoids	Ditepenoids	C18H28O2	277.22	93.07	276.209	[M+H]+	3	-	-	-	-	-
pmb0881	LysoPE 18:2	Lipids	LPE	C23H44NO7P	478.29	337.27	477.286	[M+H]+	1	-	-	-	-	-
Wbwp006129	(5R,6S,7R)-5-(3,4,5-Trimethoxyphenyl)-7-methyl-8-oxo-5,6,7,8-tetrahydronaphtho[2,3-d]-1,3-dioxole-6-carboxylic acidethylester	Lignans and Coumarins	Lignans	C24H26O8	443.17	339.12	442.163	[M+H]+	1	-	-	-	-	-
Wbsp007290	Lycoposerramine E	Others	Ketone compounds	C17H24O3	277.18	137.06	276.173	[M+H]+	3	-	-	-	-	-
pmb0863	LysoPC 16:2(2n isomer)*	Lipids	LPC	C24H46NO7P	492.31	184.07	491.301	[M+H]+	3	-	-	-	-	-
MWSprf130	Polygalic Acid	Terpenoids	Triterpene	C29H44O6	489.32	425.31	488.314	[M+H]+	2	1260-04-4	-	-	-	-
pmp000791	Moracin Y	Phenolic acids	Phenolic acids	C15H10O5	271.06	153.05	270.053	[M+H]+	3	1252581-54-6	-	-	-	-
MWSHY0009	Diosmetin (5,7,3'-Trihydroxy-4'-methoxyflavone)*	Flavonoids	Flavones	C16H12O6	301.071	286.048	300.063	[M+H]+	1	520-34-3	C10038	-	C10038	-
Zbbp006041	Pratensein	Flavonoids	Isoflavones	C16H12O6	301.071	286.047	300.063	[M+H]+	2	2284-31-3	C10520	ko00943	C10520	MetMap112
Walp008102	2-Aminooctadecane-1,4-diol	Lipids	Sphingolipids	C18H39NO2	302.31	88.08	301.298	[M+H]+	1	-	-	-	-	-
Hmcp005697	Olean-13(18)-en-3-one (δ-Amyrenone)	Terpenoids	Triterpene	C30H48O	425.37	191.18	424.37	[M+H]+	3	20248-08-2	-	-	-	-
WaYp007548	2-Aminotetradecan-1-ol*	Lipids	Sphingolipids	C14H31NO	230.25	62.06	229.241	[M+H]+	1	-	-	-	-	-
pme0220	Methyl jasmonate	Organic acids	Organic acids	C13H20O3	225.15	151.11	224.141	[M+H]+	3	1211-29-6	C11512	ko00592,ko01110	C11512	-
Lazn006152	Isoshonanin	Lignans and Coumarins	Lignans	C20H22O5	343.15	105.03	342.147	[M+H]+	3	-	-	-	-	-
pmb1574	9,12-Octadecadien-6-Ynoic Acid	Lipids	Free fatty acids	C18H28O2	277.22	93.07	276.209	[M+H]+	3	61481-29-6	-	-	-	-
Yalp008918	Chisopanin D	Terpenoids	Triterpene	C34H54O6	559.4	335.26	558.392	[M+H]+	3	-	-	-	-	-
Smpp011773	3-O-p-Coumaroyl-2-hydroxyurs-12-en-28-oic acid	Terpenoids	Triterpene	C39H54O6	619.39	147.04	618.392	[M+H]+	1	-	-	-	-	-
MWSCX013	2,3,19-trihydroxyurs-12-en-28-oic acid (Euscaphic acid)*	Terpenoids	Triterpene	C30H48O5	489.35	201.16	488.35	[M+H]+	1	53155-25-2	C17890	-	C17890	-
HX1191	3,4-Secodammara-4(28),20,24-trien-3,26-dioic acid	Terpenoids	Triterpene	C30H46O4	471.35	407.33	470.34	[M+H]+	1	-	-	-	-	-
mws0126	LysoPC 18:0	Lipids	LPC	C26H54NO7P	524.37	184.07	523.364	[M+H]+	1	19420-57-6	-	-	-	-
Lmyp004617	Pinocembrin-7-O-glucoside (Pinocembroside)*	Flavonoids	Flavanones	C21H22O9	419.13	257.08	418.126	[M+H]+	3	75829-43-5	-	-	CM00907	MetMap110
Lcyp000688	Verecundin(Pinocembrin-5-glucoside)*	Flavonoids	Flavanones	C21H22O9	419.13	257.08	418.126	[M+H]+	3	-	-	-	-	-
MWSmce549	1-Monomyristin	Lipids	Glycerol ester	C17H34O4	303.25	57.07	302.246	[M+H]+	3	589-68-4	-	-	-	-
Lhwp110301	19-Hydroxy-2-(hydroxymethyl)-A(1)-norursa-2,12-dien-28-oic acid (Coleonolic acid)	Terpenoids	Triterpene	C30H46O4	471.35	205.16	470.34	[M+H]+	3	-	-	-	-	-
Lmgp000659	2-Phenylacetamide*	Alkaloids	Alkaloids	C8H9NO	136.08	91.05	135.068	[M+H]+	1	103-81-1	C02505	ko00360,ko01100	C02505	-
HJKP000649	N-benzylformamide*	Alkaloids	Alkaloids	C8H9NO	136.07	91.05	135.068	[M+H]+	1	6343-54-0	C15561	-	C15561	-
Zmdp000972	S-Methyl-L-cysteine	Amino acids and derivatives	Amino acids and derivatives	C4H9NO2S	136.04	91.05	135.035	[M+H]+	2	1187-84-4	C22040	ko02010	C22040	-
pma0134	D-Threose	Others	Saccharides	C4H8O4	121.05	93.06	120.042	[M+H]+	3	95-43-2	C06463	-	C06463	-
pmd0130	LysoPC 14:0	Lipids	LPC	C22H46NO7P	468.31	184.07	467.301	[M+H]+	3	20559-16-4	-	-	-	-
Hasp011138	Licarin A*	Lignans and Coumarins	Lignans	C20H22O4	327.16	188.08	326.152	[M+H]+	1	23518-30-1	-	-	-	-
MWSmce195	Dehydrodiisoeugenol*	Lignans and Coumarins	Lignans	C20H22O4	327.15	188.08	326.152	[M+H]+	1	2680-81-1	C10650	-	C10650	-
Wdxp004610	3β,14β-dihydroxy-pregn-5-en-20-one	Steroids	Steroid	C21H32O3	333.24	279.23	332.235	[M+H]+	2	-	-	-	-	-
Waptp02966	Procyanidin B6*	Tannins	Proanthocyanidins	C30H26O12	579.15	127.04	578.142	[M+H]+	3	12798-58-2	-	-	-	-
Zbsp002256	Pelargonidin-3-O-rutinoside	Flavonoids	Anthocyanidins	C27H31O14+	579.17	271.06	579.171	[M]+	3	-	C12644	ko00942	C12644	-
Lagp002697	3'-Methoxy-6''-O-xylosyl puerarin	Flavonoids	Isoflavones	C27H30O14	579.17	417.12	578.164	[M+H]+	3	-	-	-	-	-
Wbjp005910	peganoneⅠ	Quinones	Anthraquinone	C16H12O5	285.075	285.075	284.068	[M+H]+	3	-	-	-	-	-
pmb1754	O-Phosphocholine	Alkaloids	Alkaloids	C5H15NO4P+	184.07	125	184.073	[M]+	3	107-73-3	C00588	ko00564,ko01100	C00588	-
Wccp002870	γ-Glu-Phe*	Amino acids and derivatives	Amino acids and derivatives	C14H18N2O5	295.128	120.081	294.122	[M+H]+	2	7432-24-8	-	-	-	-
WaTKp02403	2-Phenylcycloprop-2-en-1-one	Others	Ketone compounds	C9H6O	131.05	103.05	130.042	[M+H]+	1	-	-	-	-	-
MW0105874	Asp-Pro-Glu	Amino acids and derivatives	Amino acids and derivatives	C14H21N3O8	360.14	131.05	359.133	[M+H]+	3	-	-	-	-	-
Lcsp002545	Val-Asp-Ile	Amino acids and derivatives	Amino acids and derivatives	C15H27N3O6	346.2	215.1	345.19	[M+H]+	3	-	-	-	-	-
Zmmp002946	(3-(carboxyamino)-2-methylpropanoyl)phenylalanine*	Amino acids and derivatives	Amino acids and derivatives	C14H18N2O5	295.13	120.08	294.122	[M+H]+	2	-	-	-	-	-
Wcgp002561	6-(1,2-dihydroxyethyl)-3-hydroxy-2,2,5,7-tetramethyl-3H-inden-1-one	Others	Others	C15H20O4	265.14	119.09	264.136	[M+H]+	3	-	-	-	-	-
MWStz689	Anisomycin	Alkaloids	Alkaloids	C14H19NO4	266.139	121.067	265.131	[M+H]+	3	22862-76-6	C11281	-	C11281	-
pme2960	Naringenin chalcone; 2',4,4',6'-Tetrahydroxychalcone	Flavonoids	Chalcones	C15H12O5	273.08	153.02	272.068	[M+H]+	1	73692-50-9	C06561	ko00941,ko01100,ko01110	C06561	MetMap126
Zmlp005019	3,3'-O-Dimethylellagic Acid-4'-O-arabinoside	Tannins	Tannin	C21H18O12	463.09	331.05	462.08	[M+H]+	3	-	-	-	-	-
Zmdp000917	δ-Guanidinovaleric acid	Organic acids	Organic acids	C6H13N3O2	160.11	114.04	159.101	[M+H]+	3	462-93-1	-	-	-	-
Wbjp001097	3-(2-amino-1-hydroxyethyl)-1H-indol-5-ol	Alkaloids	Alkaloids	C10H12N2O2	193.097	148.041	192.09	[M+H]+	3	40979-78-0	-	-	-	-
MW0109337	Pro-Thr	Amino acids and derivatives	Amino acids and derivatives	C9H16N2O4	217.11	83	216.111	[M+H]+	3	-	-	-	-	-
Wagp002398	Tryptophan N-Rutinoside	Amino acids and derivatives	Amino acids and derivatives	C23H32N2O11	513.21	205.1	512.201	[M+H]+	3	-	-	-	-	-
Zmhp001820	6-Hydroxykaempferol-3,6-O-Diglucoside-7-O-Glucuronide	Flavonoids	Flavonols	C33H38O23	803.18	303.05	802.18	[M+H]+	3	-	-	-	-	-
pmb0786	D-Glucosamine	Others	Saccharides	C6H13NO5	180.09	163.06	179.079	[M+H]+	3	3416-24-8	C00329	ko00520,ko01100,ko01250	C00329	-
Wcdp007789	9-Oxooctadeca-10,12-Dienoic Acid	Lipids	Free fatty acids	C18H30O3	295.23	81.07	294.219	[M+H]+	1	-	-	-	-	-
Lmcp002302	N6-(2-Hydroxyethyl)adenosine*	Nucleotides and derivatives	Nucleotides and derivatives	C12H17N5O5	312.13	180.09	311.123	[M+H]+	3	4338-48-1	-	-	-	-
pme3967	2-(Dimethylamino)guanosine*	Nucleotides and derivatives	Nucleotides and derivatives	C12H17N5O5	312.13	180.09	311.123	[M+H]+	3	2140-67-2	-	-	-	-
MW0147993	Cys-Asp-Val	Amino acids and derivatives	Amino acids and derivatives	C12H21N3O6S1	336.12	181.05	335.115	[M+H]+	3	-	-	-	-	-
MW0145513	Arg-Thr-Cys	Amino acids and derivatives	Amino acids and derivatives	C13H26N6O5S1	379.17	137.06	378.169	[M+H]+	3	-	-	-	-	-
Qmfp122216	2,3-Dihydroxyurs-12,18-dien-28-oic acid (Goreishic Acid I)*	Terpenoids	Triterpene	C30H46O4	471.35	201.16	470.34	[M+H]+	1	-	-	-	-	-
HJAP067	3-Oxolanosta-7,9(11),24-trien-26-oic acid (Ganoderic Acid SZ)	Terpenoids	Triterpene	C30H44O3	453.34	435.33	452.329	[M+H]+	3	865543-37-9	-	-	-	-
Lmnp002448	Nepetin-8-C-[glucosyl-(1-2)]-glucoside	Flavonoids	Flavones	C28H32O17	641.17	479.11	640.164	[M+H]+	3	-	-	-	-	-
Qmfp122213	3-p-Coumaroyloxy-2-hydroxyurs-12,18-dien-28-oic acid (Guajavanoic acid)	Terpenoids	Triterpene	C39H52O6	617.38	435.32	616.376	[M+H]+	3	-	-	-	-	-
mws0289	LysoPE 18:1*	Lipids	LPE	C23H46NO7P	480.31	339.29	479.301	[M+H]+	3	89576-29-4	-	-	-	-
MWSmce482	alpha-Asarone	Phenolic acids	Phenolic acids	C12H16O3	209.12	179.07	208.11	[M+H]+	2	2883-98-9	-	-	-	-
Zmhp003514	6,7,8-Tetrahydroxy-5-methoxyflavone*	Flavonoids	Flavones	C16H12O6	301.07	286.05	300.063	[M+H]+	1	-	-	-	CM01057	MetMap120
Lmhp008801	LysoPE 18:3	Lipids	LPE	C23H42NO7P	476.28	335.26	475.27	[M+H]+	2	-	-	-	-	-
MWStz627	Pectolinarigenin	Flavonoids	Flavones	C17H14O6	315.09	300.07	314.079	[M+H]+	1	520-12-7	C17784	-	C17784	-
pmp001251	LysoPC 18:2(2n isomer)	Lipids	LPC	C26H50NO7P	520.34	184.07	519.332	[M+H]+	1	-	-	-	-	-
mws1727	Notopterol	Lignans and Coumarins	Coumarins	C21H22O5	355.154	103.075	354.147	[M+H]+	3	88206-46-6	C17499	-	C17499	-
Zbsp005349	Tricin-7-O-(6''-O-acetyl)glucoside	Flavonoids	Flavones	C25H26O13	535.139	331.081	534.137	[M+H]+	3	-	-	-	-	-
pmb0855	LysoPC 16:0	Lipids	LPC	C24H50NO7P	496.34	184.07	495.332	[M+H]+	2	17364-16-8	-	-	-	-
Wcdp010864	Hexadecanamide	Alkaloids	Alkaloids	C16H33NO	256.26	88.08	255.256	[M+H]+	1	629-54-9	-	-	-	-
Wcdp006929	(9Z,11E,13E,15Z)-4-Oxo-9,11,13,15-Octadecatetraenoic Acid	Lipids	Free fatty acids	C18H26O3	291.2	207.14	290.188	[M+H]+	3	17699-21-7	-	-	-	-
Qmzp101807	Avicennol*	Lignans and Coumarins	Coumarins	C20H22O5	343.15	163.07	342.147	[M+H]+	1	56110-68-0	-	-	-	-
Wcfp007836	Tetradecyldiethanolamine	Alkaloids	Alkaloids	C18H39NO2	302.3	88.08	301.298	[M+H]+	2	18924-66-8	-	-	-	-
Safp023654	PAz-PC	Lipids	LPC	C33H64NO10P	666.43	184.07	665.427	[M+H]+	1	117205-52-4	-	-	-	-
Yamp011783	Aglaiabbreviatin D	Terpenoids	Triterpene	C30H48O2	441.37	215.18	440.365	[M+H]+	3	-	-	-	-	-
HX1348	2-hydroxymethyl-D-ribono-γ-lactone	Others	Others	C5H8O4	133.05	69.03	132.042	[M+H]+	3	-	-	-	-	-
Lcrp000384	Myrisfragransin*	Lignans and Coumarins	Lignans	C20H22O4	327.16	151.08	326.152	[M+H]+	3	-	-	-	-	-
Walp009429	2-AminodocoSane-1,5,21-triol	Lipids	Sphingolipids	C22H47NO3	374.36	312.33	373.356	[M+H]+	1	-	-	-	-	-
Wasdp07799	5-hydroxy-1,4a-dimethyl-3,4,5,6,7,8-hexahydronaphthalen-2-one	Terpenoids	Monoterpenoids	C12H18O2	195.14	81.07	194.131	[M+H]+	2	-	-	-	-	-
Ymjm000095	13,28-Epoxyolean-11-en-3-one	Terpenoids	Triterpene	C30H46O2	439.36	203.18	438.35	[M+H]+	1	-	-	-	-	-
Lcsp012679	linolenoyl ethanolamine	Lipids	LPE	C20H35NO2	322.27	62.06	321.267	[M+H]+	3	57086-93-8	-	-	-	-
Zmhp005139	Tamarixetin-3-O-(6''-malonyl)glucoside*	Flavonoids	Flavonols	C25H24O15	565.12	317.07	564.111	[M+H]+	3	-	-	-	-	-
Zbpp002027	Isorhamnetin-3-O-(6''-malonyl)glucoside*	Flavonoids	Flavonols	C25H24O15	565.12	317.07	564.111	[M+H]+	3	-	-	-	CM00839	MetMap109
Lcsp000665	Rubuside C*	Terpenoids	Triterpene Saponin	C36H56O10	649.39	451.32	648.387	[M+H]+	1	-	-	-	-	-
Lskp211467	Quadranoside VIII*	Terpenoids	Triterpene Saponin	C36H56O10	649.4	451.32	648.387	[M+H]+	1	-	-	-	-	-
Wacyp05774	3,7-Dimethyl-2,6-octadienyl 6-O-(Beta-D-Glucopyranosyl)-Beta-D-glucopyranoside	Terpenoids	Monoterpenoids	C22H38O11	496.28	163.06	478.241	[M+NH4]+	1	-	-	-	-	-
Lmhp008718	LysoPC 17:2	Lipids	LPC	C25H48NO7P	506.32	184.07	505.317	[M+H]+	3	-	-	-	-	-
pmb0856	LysoPE 18:1(2n isomer)*	Lipids	LPE	C23H46NO7P	480.31	339.29	479.301	[M+H]+	3	-	-	-	-	-
Lmhp008273	LysoPE 15:1(2n isomer)*	Lipids	LPE	C20H40NO7P	438.26	297.24	437.254	[M+H]+	3	-	-	-	-	-
pme1109	Guanine	Nucleotides and derivatives	Nucleotides and derivatives	C5H5N5O	152.06	135.03	151.049	[M+H]+	2	73-40-5	C00242	ko00230,ko01100,ko01232	C00242	-
Safp023616	Nervisterol	Terpenoids	Triterpene	C30H48O	425.38	189.16	424.37	[M+H]+	3	-	-	-	-	-
MWS2910	5-Methyl-2'-Deoxycytidine	Nucleotides and derivatives	Nucleotides and derivatives	C10H15N3O4	242.11	126.07	241.106	[M+H]+	3	838-07-3	C03592	-	C03592	-
MWSprf150	Phaseoloidin	Others	Others	C14H18O9	331.1	123.04	330.095	[M+H]+	1	118555-82-1	-	-	-	-
Lcyp000689	Cyanidin-3-O-gentiobioside*	Flavonoids	Anthocyanidins	C27H31O16+	611.16	287.06	611.161	[M]+	3	47845-44-3	-	-	-	-
pmp000262	3-Hydroxy-28-norurs-17,19,21-trien	Terpenoids	Triterpene	C29H44O	409.35	187.15	408.339	[M+H]+	1	-	-	-	-	-
Walp008158	2-AminoicoSane-1,5,19-triol	Lipids	Sphingolipids	C20H43NO3	346.33	88.08	345.324	[M+H]+	1	-	-	-	-	-
Hmcp005535	α-Amyrenone	Terpenoids	Triterpene	C30H48O	425.38	191.17	424.37	[M+H]+	2	638-96-0	-	-	-	-
Lmhp007598	LysoPC 19:2(2n isomer)	Lipids	LPC	C27H52NO7P	534.36	184.07	533.348	[M+H]+	3	-	-	-	-	-
Walp004752	2-Aminododecane-1,4-diol*	Lipids	Sphingolipids	C12H27NO2	218.212	88.0758	217.204	[M+H]+	2	-	-	-	-	-
Wcdp003967	Deacetylclavaminol H*	Lipids	Sphingolipids	C12H27NO2	218.21	88.08	217.204	[M+H]+	2	-	-	-	-	-
Lmhp011562	1-α-Linolenoyl-glycerol*	Lipids	Glycerol ester	C21H36O4	353.27	261.22	352.261	[M+H]+	1	-	-	-	-	-
Latp011219	3,5-Dimethyl-2,3-dihydrobenzofuran	Others	Others	C10H12O	149.1	121.06	148.088	[M+H]+	3	-	-	-	-	-
Waptp02666	Procyanidin B5*	Tannins	Proanthocyanidins	C30H26O12	579.15	127.04	578.142	[M+H]+	3	12798-57-1	-	-	-	-
pme0278	L-Diaminopimelic acid	Amino acids and derivatives	Amino acids and derivatives	C7H14N2O4	191.1	128.07	190.095	[M+H]+	3	583-93-7	C00666	ko00300,ko00470,ko01100,ko01110,ko01230	C00666	-
Lmdp001031	6-O-VeratroylCatalpol	Terpenoids	Monoterpenoids	C24H30O13	527.176	183.062	526.169	[M+H]+	3	56973-43-4	-	-	-	-
MWS201424	Ile-Asn	Amino acids and derivatives	Amino acids and derivatives	C10H19N3O4	246.15	86.1	245.138	[M+H]+	3	59652-59-4	-	-	-	-
Wcdp010180	9,11,13,15-Octadecatetraenal	Others	Aldehyde compounds	C18H28O	261.22	121.1	260.214	[M+H]+	3	148408-16-6	-	-	-	-
Zjxp110304	3-Hydroxy-3,7,11-trimethyldodeca-1,6E,10-trien-9-yl isobutyrate	Terpenoids	Sesquiterpenoids	C18H30O3	295.23	151.11	294.219	[M+H]+	3	-	-	-	-	-
mws0103	Indole-3-carboxaldehyde	Alkaloids	Plumerane	C9H7NO	146.06	91.05	145.053	[M+H]+	3	487-89-8	C08493	-	C08493	-
Lmfp009701	Glycerol 9,11,13-octadecatrienoyl ester*	Lipids	Glycerol ester	C21H36O4	353.27	261.22	352.261	[M+H]+	1	-	-	-	-	-
mws3109	4-Hydroxy-L-phenylglycine	Amino acids and derivatives	Amino acids and derivatives	C8H9NO3	168.07	123.04	167.058	[M+H]+	3	32462-30-9	-	-	-	-
pma1303	LysoPC 16:2*	Lipids	LPC	C24H46NO7P	492.31	184.07	491.301	[M+H]+	3	-	-	-	-	-
pme0021	L-Phenylalanine	Amino acids and derivatives	Amino acids and derivatives	C9H11NO2	166.09	120.08	165.079	[M+H]+	1	63-91-2	C00079	ko00360,ko00400,ko00460,ko00470,ko00940,ko00960,ko00966,ko00970,ko00996,ko00999,ko01100,ko01110,ko01210,ko01230,ko02010	C00079	-
pme1936	Creatinine	Alkaloids	Alkaloids	C4H7N3O	114.07	86.07	113.059	[M+H]+	3	60-27-5	C00791	ko00330,ko01100	C00791	-
pmp001196	Calystegine A3	Alkaloids	Tropan alkaloids	C7H13NO3	160.097	98.0601	159.089	[M+H]+	3	131580-36-4	C10850	ko00960	C10850	-
Zbjp002910	1,7-bis(4-hydroxy-3-methoxyphenyl)hept-6-ene-3-one	Others	Ketone compounds	C21H24O5	357.17	137.06	356.162	[M+H]+	2	-	-	-	CM01772	MetMap138
pmp000191	6''-O-Acetylgenistin	Flavonoids	Isoflavones	C23H22O11	475.12	271.06	474.116	[M+H]+	3	73566-30-0	-	-	CM00432	MetMap112
Zbqp008335	N-(hexahydro-1H-benzo[de]anthracene-5-formyl)nornicotine	Alkaloids	Pyridine alkaloids	C27H38N2O	407.3	149.11	406.298	[M+H]+	2	-	-	-	-	-
MWStz611	2,3,23-Trihydroxyurs-12-en-28-oic acid (Asiatic acid)*	Terpenoids	Triterpene	C30H48O5	489.36	407.33	488.35	[M+H]+	1	464-92-6	C08617	-	C08617	-
pmf0440	4-MethoxycinnaMaldehyde	Others	Aldehyde compounds	C10H10O2	163.08	91.05	162.068	[M+H]+	3	1963-36-6	C10475	-	C10475	-
pmb2406	LysoPC 17:0	Lipids	LPC	C25H52NO7P	510.36	184.07	509.348	[M+H]+	1	50930-23-9	-	-	-	-
Wbkp012886	(1S,3R,3a1S,8R,10S,11aS)-1,5,10-trihydroxy-3,3a1,8,11a-tetramethyl-2,11-dioxohexadecahydrodibenzo[de,g]chromen-4-yl acetate*	Terpenoids	Ditepenoids	C22H32O8	425.21	365.19	424.21	[M+H]+	3	-	-	-	-	-
Lskp211273	trachelosiaside	Others	Others	C26H32O11	521.2	311.13	520.194	[M+H]+	3	-	-	-	-	-
Cmxp005429	Okanin*	Flavonoids	Chalcones	C15H12O6	289.07	153.02	288.063	[M+H]+	3	484-76-4	C08724	-	C08724	MetMap126
Smpp012073	3-[[3-(4-Hydroxyphenyl)propenoyl]oxy]-2-hydroxyurs-12-ene-28-oic acid (Jacoumaric Acid)	Terpenoids	Triterpene	C39H54O6	619.39	147.04	618.392	[M+H]+	3	63303-42-4	-	-	-	-
MWSHY0145	Eriodictyol (5,7,3',4'-Tetrahydroxyflavanone)*	Flavonoids	Flavanones	C15H12O6	289.071	153.018	288.063	[M+H]+	3	552-58-9	C05631	ko00941,ko01100,ko01110	C05631	-
Hmcp009963	Candicine	Alkaloids	Alkaloids	C11H18NO+	180.14	123.07	180.138	[M]+	1	6656-13-9	C10575	-	C10575	-
Wasdp06978	7-phenylhept-2-en-1-ol	Others	Alcohol compounds	C13H18O	191.14	135.08	190.136	[M+H]+	1	-	-	-	-	-
Safp021800	LPC(18:1/0:0)	Lipids	LPC	C26H53NO7P+	522.35	184.08	522.356	[M]+	1	3542-29-8	-	-	-	-
Lmzp009620	2-Hydroxypyracrenic acid*	Terpenoids	Triterpene	C39H54O7	635.39	453.33	634.387	[M+H]+	1	-	-	-	-	-
Zbjp002538	1,7-bis(4-hydroxypheny)hept-1-ene-3-ol	Phenolic acids	Phenolic acids	C19H22O3	299.16	107.05	298.157	[M+H]+	2	-	-	-	CM01744	MetMap138
Lhnp111719	Zaluzanin C	Terpenoids	Sesquiterpenoids	C15H18O3	247.13	131.08	246.126	[M+H]+	3	-	C09606	-	C09606	-
Smgp006499	Buddlenoid A*	Flavonoids	Flavonols	C30H26O13	595.14	287.05	594.137	[M+H]+	1	142750-32-1	-	-	-	-
Smgp006258	6,7,3',4'-Tetrahydroxyaurone-6-O-(6''-O-p-Coumaroyl)glucoside	Flavonoids	Aurones	C30H26O13	595.14	287.05	594.137	[M+H]+	2	-	-	-	-	-
Lmyp004318	Kaempferol-3-O-(6''-p-Coumaroyl)galactoside*	Flavonoids	Flavonols	C30H26O13	595.14	287.06	594.137	[M+H]+	1	-	-	-	CM00485	MetMap113
Lskp211452	2,3,19,23-Tetrahydroxyolean-12-en-28-oic acid (Arjungenin)	Terpenoids	Triterpene	C30H48O6	505.35	469.33	504.345	[M+H]+	1	-	-	-	-	-
mws0675	β-Nicotinamide mononucleotide	Nucleotides and derivatives	Nucleotides and derivatives	C11H15N2O8P	335.06	123.06	334.057	[M+H]+	3	1094-61-7	C00455	ko00760,ko01100	C00455	-
Walp006014	Cleomiscosin A	Lignans and Coumarins	Lignans	C20H18O8	387.11	337.07	386.101	[M+H]+	2	76948-72-6	C09922	-	C09922	-
Lcsp000669	Hovenic acid*	Terpenoids	Triterpene	C30H48O5	489.36	201.16	488.35	[M+H]+	1	-	-	-	-	-
WaYp006462	2-Aminohexadecane-1,5,15-triol	Lipids	Sphingolipids	C16H35NO3	290.27	228.23	289.262	[M+H]+	1	-	-	-	-	-
Wahlp07899	Norephedrin 3-O-(2''-Phenylpropanyl)Glucoside	Alkaloids	Phenolamine	C24H33NO6	432.24	119.09	431.231	[M+H]+	1	-	-	-	-	-
Hamp002961	Antiarol; 3,4,5-Trimethoxyphenol	Phenolic acids	Phenolic acids	C9H12O4	185.08	125.06	184.074	[M+H]+	3	642-71-7	C10765	-	C10765	-
Wacyp06352	D-Linalool 3-(6''-glucosyl)glucoside	Terpenoids	Monoterpenoids	C22H38O11	496.27	163.06	478.241	[M+NH4]+	2	-	-	-	-	-
Zbkp003178	Gambiriin B1	Flavonoids	Flavanols	C30H26O11	563.15	273.08	562.148	[M+H]+	2	-	C17775	-	C17775	-
Lasp003640	2,4-Dihydroxy-6-methoxyacetophenone	Others	Ketone compounds	C9H10O4	183.06	77.04	182.058	[M+H]+	2	3602-54-8	-	-	-	-
Wcdp005264	Tetradecasphinganine	Others	Others	C14H31NO2	246.24	88.08	245.236	[M+H]+	1	-	-	-	-	-
Zjlp100901	3-Hydroxy-23-oxoolean-12-en-28-oic acid (Gypsogenin)	Terpenoids	Triterpene	C30H46O4	471.35	425.34	470.34	[M+H]+	2	-	-	-	-	-
Zbsp005521	Chrysin-5-O-glucoside (Toringin)*	Flavonoids	Flavones	C21H20O9	417.116	255.065	416.111	[M+H]+	3	1329-10-8	-	-	CM00873	MetMap110
Zacp004312	Acacetin-7-O-[2''-O-rhamnosyl-6''-O-glucosyl]-glucoside	Flavonoids	Flavones	C34H42O19	755.24	285.08	754.232	[M+H]+	3	1218774-64-1	-	-	CM00977	MetMap121
Lmhp009187	LysoPE 15:0*	Lipids	LPE	C20H42NO7P	440.28	299.26	439.27	[M+H]+	3	-	-	-	-	-
WaQzp09970	Estrane-3,17-diol	Steroids	Steroid	C18H30O2	279.23	67.05	278.225	[M+H]+	3	517-01-1	-	-	-	-
Wacyp06135	3,7-Dimethyl-2,6-Octadienyl 6-O-(beta-D-Xylopyranosyl)-beta-D-glucopyranoside	Terpenoids	Monoterpenoids	C21H36O10	466.26	81.07	448.231	[M+NH4]+	1	-	-	-	-	-
Lmwp102713	(+)-Peusedanol	Lignans and Coumarins	Coumarins	C14H16O5	265.11	173.06	264.1	[M+H]+	2	20516-23-8	-	-	-	-
Latp005276	Granilin	Terpenoids	Sesquiterpenoids	C15H20O4	265.15	131.09	264.136	[M+H]+	2	40737-97-1	C09470	-	C09470	-
Wccp006718	7,3'-Dihydroxy-4'-methoxy-8-methylflavan	Flavonoids	Other Flavonoids	C17H18O4	287.13	111.08	286.12	[M+H]+	2	87733-81-1	C09646	-	C09646	-
Waqkp07331	1-g-Linoleoyl-glycerol*	Lipids	Glycerol ester	C21H38O4	355.29	263.24	354.277	[M+H]+	1	-	-	-	-	-
Zmsp004363	Quercetin-3-O-(6''-O-acetyl)glucoside	Flavonoids	Flavonols	C23H22O13	507.12	303.05	506.106	[M+H]+	1	-	-	-	CM00579	MetMap115
Zmsp005060	Cornifins B	Others	Others	C21H24O7	389.16	181.05	388.152	[M+H]+	3	-	-	-	-	-
Hmcp002629	Ailantinol E	Terpenoids	Ditepenoids	C21H24O7	389.16	181.04	388.152	[M+H]+	3	-	-	-	-	-
Safp023636	Tributyl citrate	Organic acids	Organic acids	C18H32O7	361.22	129.02	360.215	[M+H]+	2	77-94-1	-	-	-	-
Yalp007434	(3R,5R,7R,8R,9R,10S,13S,17R)-17-((3S,6S)-6-hydroxy-7,7-dimethyl-2,3,6,7-tetrahydrooxepin-3-yl)-4,4,8,10,13-pentamethyl-2,3,4,5,6,7,8,9,10,11,12,13,16,17-tetradecahydro-1H-cyclopenta[a]phenanthrene-3,7-diyl diacetate	Steroids	Steroid	C34H52O6	557.38	465.34	556.376	[M+H]+	3	-	-	-	-	-
pme0264	Thymidine	Nucleotides and derivatives	Nucleotides and derivatives	C10H14N2O5	243.1	127.05	242.09	[M+H]+	3	50-89-5	C00214	ko00240,ko01100,ko01232	C00214	-
Xmgp006913	2,4,2',4'-tetrahydroxy-3'-prenylchalcone	Flavonoids	Chalcones	C20H20O5	341.14	137.06	340.131	[M+H]+	3	-	-	-	CM01209	MetMap126
pmp001236	Clove chromone	Others	Chromone	C11H10O4	207.07	121.03	206.058	[M+H]+	3	-	-	-	-	-
Wagp009942	5-Hydroxy-3,7,3',4'-tetramethoxyflavone (Retusin)*	Flavonoids	Flavonols	C19H18O7	359.11	344.09	358.105	[M+H]+	2	1245-15-4	-	-	-	-
Lmhp008744	1-α-Linolenoyl-glycerol-2,3-di-O-glucoside	Lipids	Glycerol ester	C33H56O14	677.37	261.22	676.367	[M+H]+	2	-	-	-	-	-
pmp000107	Monohydroxy-trimethoxyflavone	Flavonoids	Flavones	C18H16O6	329.1	314.08	328.095	[M+H]+	3	-	-	-	-	-
pmp000008	5-Desmethylsinensetin*	Flavonoids	Flavones	C19H18O7	359.11	344.09	358.105	[M+H]+	2	21763-80-4	-	-	CM00953	MetMap120,MetMap121
Wmmp000110	mudanoside A	Phenolic acids	Phenolic acids	C14H18O9	331.1	125.06	330.095	[M+H]+	3	-	-	-	CM020493	MetMap160
Lhhp102904	Horsfieldin*	Lignans and Coumarins	Lignans	C20H20O6	357.13	307.09	356.126	[M+H]+	1	-	-	-	-	-
Sayp006468	Acutissimalignan B*	Lignans and Coumarins	Lignans	C20H20O6	357.13	307.1	356.126	[M+H]+	1	-	-	-	-	-
Lskp211385	dihydrosesamin*	Lignans and Coumarins	Lignans	C20H20O6	357.13	307.09	356.126	[M+H]+	1	-	-	-	-	-
Wbwp006397	(3r,4r)-3-(2h-1,3-benzodioxol-5-ylmethyl)-4-[(4-hydroxy-3-methoxyphenyl)methyl]oxolan-2-one*	Lignans and Coumarins	Lignans	C20H20O6	357.13	307.1	356.126	[M+H]+	1	-	-	-	-	-
zjtp120204	Tomentodione G	Others	Others	C30H42O3	451.32	201.16	450.313	[M+H]+	3	-	-	-	-	-
Lskp211434	3,23-Dihydroxy-24-oxo-olean-12-en-28-oic acid-28-O-glucoside*	Terpenoids	Triterpene Saponin	C36H56O11	665.39	503.34	664.382	[M+H]+	1	-	-	-	-	-
Lmxp006050	Picfeltarraenin VIII*	Terpenoids	Triterpene	C36H56O11	665.38	503.34	664.382	[M+H]+	1	221300-83-0	-	-	-	-
pmp001230	Senkyunolide M	Others	Lactones	C16H22O4	279.16	121.03	278.152	[M+H]+	3	146986-60-9	-	-	-	-
MWSmce389	Beta-asarone	Others	Others	C12H16O3	209.12	179.07	208.11	[M+H]+	1	5273-86-9	C10430	-	C10430	-
Walp006011	2-Aminotetradecane-1,4-diol	Lipids	Sphingolipids	C14H31NO2	246.24	88.08	245.236	[M+H]+	1	-	-	-	-	-
Yhjp010205	Virgatic acid	Terpenoids	Triterpene	C30H46O4	471.35	471.35	470.34	[M+H]+	1	14356-51-5	-	-	-	-
MWSHY0198	3',4',5,7-Tetramethoxyflavone; Luteolin Tetramethyl Ether	Flavonoids	Flavones	C19H18O6	343.12	299.09	342.11	[M+H]+	3	855-97-0	-	-	-	-
zjbp111026	tetrahydrochromone M	Others	Chromone	C20H22O5	343.153	163.075	342.147	[M+H]+	3	-	-	-	-	-
Lssp210308	dihydromachaeric acid lactone	Terpenoids	Triterpene	C30H48O3	457.36	175.15	456.36	[M+H]+	3	-	-	-	-	-
Lmxp010913	1-(9Z-Octadecenoyl)-2-(9-oxo-nonanoyl)-sn-glycero-3-phosphocholine	Lipids	Glycerol ester	C35H66NO9P	676.45	184.08	675.447	[M+H]+	1	-	-	-	-	-
Zbsp011292	Methyl [6]-Gingerdiol 3-acetate	Phenolic acids	Phenolic acids	C20H32O5	353.23	151.074	352.225	[M+H]+	3	-	-	-	-	-
Lskp211409	Ergosta-5,24(28)-diene-3,20,26-triol (Podecdysone C)*	Steroids	Steroid	C27H44O8	497.31	335.26	496.304	[M+H]+	2	19458-46-9	C16500	-	C16500	-
Hmap209946	Farnesiferol A	Lignans and Coumarins	Coumarins	C24H30O4	383.215	163.04	382.214	[M+H]+	3	-	-	-	-	-
Lmhp008589	LysoPE 18:3(2n isomer)	Lipids	LPE	C23H42NO7P	476.28	335.26	475.27	[M+H]+	1	-	-	-	-	-
Yalp008047	Methyl 12-phenyldodecanoate	Lipids	Free fatty acids	C19H30O2	291.23	93.07	290.225	[M+H]+	3	38795-65-2	-	-	-	-
Wbhp007378	[6-[acetyloxy-[1-(furan-3-yl)-5-hydroxy-8a-methyl-3,6-dioxo-7,8-dihydro-1H-isochromen-5-yl]methyl]-3-(2-methoxy-2-oxoethyl)-2,2,4-trimethyl-5-oxocyclohexyl]2-methylbutanoate	Terpenoids	Terpene	C34H44O12	645.29	645.29	644.283	[M+H]+	3	-	-	-	-	-
pmc0066	2'-Deoxyinosine-5'-monophosphate	Nucleotides and derivatives	Nucleotides and derivatives	C10H13N4O7P	333.06	137.05	332.052	[M+H]+	3	3393-18-8	C06196	ko00230,ko01232	C06196	-
pmf0418	Curdione	Terpenoids	Sesquiterpenoids	C15H24O2	237.185	135.08	236.178	[M+H]+	3	13657-68-6	C17493	-	C17493	-
Zmrp110405	3-Hydroxylup-20(29)-en-24-oic acid	Terpenoids	Triterpene	C30H48O3	457.37	439.36	456.36	[M+H]+	2	-	-	-	-	-
Waqkp07598	2-g-Linoleoyl-glycerol*	Lipids	Glycerol ester	C21H38O4	355.29	263.24	354.277	[M+H]+	1	-	-	-	-	-
Lmzp010525	3-O-Caffeoyl-9-hydroxylup-20(30)-en-7-one (Querspicatin A)*	Terpenoids	Triterpene	C39H54O6	619.4	437.34	618.392	[M+H]+	1	126240-04-8	-	-	-	-
Smnp012194	2ɑ-hydroxy-3β-trans-p-hydroxycinnamoyloxy oleanolic acid*	Terpenoids	Triterpene	C39H54O6	619.39	437.34	618.392	[M+H]+	1	-	-	-	-	-
HX1247	Saucernetin*	Lignans and Coumarins	Lignans	C22H28O5	373.2	151.08	372.194	[M+H]+	1	-	-	-	-	-
Lmdp007826	5,6-Dihydroxy-7,3',4'-Trimethoxyflavone	Flavonoids	Flavones	C18H16O7	345.098	297.034	344.09	[M+H]+	3	-	-	-	CM01062	MetMap120
Lskp211445	2,3,23-Trihydroxyolean-12-en-28-oic acid (Arjunolic acid)*	Terpenoids	Triterpene	C30H48O5	489.355	407.332	488.35	[M+H]+	1	465-00-9	-	-	-	-
pmp000269	2,3,19-Trihydroxyolean-12-en-28-oic acid (Arjunic acid)	Terpenoids	Triterpene	C30H48O5	489.36	407.33	488.35	[M+H]+	3	31298-06-3	-	-	-	-
Smpp009685	3-O-Cafeoyltormentic acid	Terpenoids	Triterpene	C39H54O8	651.38	163.03	650.382	[M+H]+	1	-	-	-	-	-
MWStz360	3'-Methoxydaidzein*	Flavonoids	Isoflavones	C16H12O5	285.076	270.055	284.068	[M+H]+	3	21913-98-4	-	-	-	-
Lcfp027670	Maltol6'-O-beta-D-apiofuranosyl-beta-D-glucopyranoside	Others	Others	C17H24O12	421.13	127.04	420.127	[M+H]+	1	-	-	-	-	-
Zahp012577	Octadecadienamide	Alkaloids	Alkaloids	C18H33NO	280.26	81.07	279.256	[M+H]+	1	-	-	-	-	-
Lmhp008833	LysoPC 16:1(2n isomer)	Lipids	LPC	C24H48NO7P	494.32	184.07	493.317	[M+H]+	3	-	-	-	-	-
pmp000101	Arecatannin C1	Tannins	Tannin	C45H38O18	867.21	715.17	866.206	[M+H]+	3	87727-69-3	C17897	-	C17897	-
Lmyp004052	Quercetin-3-O-(6''-O-p-Coumaroyl)galactoside	Flavonoids	Flavonols	C30H26O14	611.14	147.04	610.132	[M+H]+	1	-	-	-	CM00595	MetMap115
Smgp105565	Cinchonain Ib*	Flavonoids	Flavanols	C24H20O9	453.11	343.08	452.111	[M+H]+	3	85081-24-9	C10217	-	C10217	-
mws0009	Coniferaldehyde*	Others	Aldehyde compounds	C10H10O3	179.07	91.06	178.063	[M+H]+	2	20649-42-7	C02666	ko00940,ko01100,ko01110	C02666	-
Cmsp005051	Isolariciresinol-9-O-glucoside	Lignans and Coumarins	Lignans	C26H34O11	523.23	137.06	522.21	[M+H]+	2	-	-	-	-	-
Yaap005268	Prodelphinidin B	Flavonoids	Other Flavonoids	C30H26O14	611.14	147.04	610.132	[M+H]+	2	86631-36-9	-	-	-	-
Lmdp004267	Quercetin-3-O-(6''-O-p-Coumaroyl)glucoside	Flavonoids	Flavonols	C30H26O14	611.14	147.04	610.132	[M+H]+	2	-	-	-	CM00598	MetMap115
Smgp005565	Cinchonain Ia*	Flavonoids	Flavanols	C24H20O9	453.11	343.08	452.111	[M+H]+	3	85022-69-1	-	-	-	-
Lhhp005648	3,4-Methylenedioxy cinnamyl alcohol*	Others	Alcohol compounds	C10H10O3	179.07	91.05	178.063	[M+H]+	2	17581-86-1	-	-	-	-
Lhmp122112	5-Pregnene-3,17,20-triol-20-O-glucoside*	Steroids	Cardiac glycoside	C27H44O8	497.31	335.26	496.304	[M+H]+	2	-	-	-	-	-
Wagp011647	Epoxybergamottin	Lignans and Coumarins	Coumarins	C21H22O5	355.155	203.036	354.147	[M+H]+	3	206978-14-5	C22153	ko00999	C22153	-
MW0155821	Pro-Cys-Glu	Amino acids and derivatives	Amino acids and derivatives	C13H21N3O6S1	348.13	123.04	347.115	[M+H]+	3	-	-	-	-	-
Rfp214567	Dehydrofukinone	Others	Ketone compounds	C15H22O1	219.17	121.07	218.167	[M+H]+	3	19598-45-9	-	-	-	-
Lcfp220714	dasyscyphinA	Others	Others	C22H36O4	365.27	347.26	364.261	[M+H]+	3	-	-	-	-	-
HX1369	Lariciresinol*	Lignans and Coumarins	Lignans	C20H24O6	361.164	189.091	360.157	[M+H]+	1	27003-73-2	C10646	ko00999,ko01100,ko01110	C10646	-
Zbjp006152	1-(3,4-dihydroxyphenyl)-5-hydroxy-7-(4-hydroxy-3-methoxyphenyl)hept-1-en-3-one	Others	Ketone compounds	C20H22O6	359.148	163.038	358.142	[M+H]+	3	-	-	-	CM01791	MetMap138
HX1340	epiloliolide	Others	Others	C11H16O3	197.12	133.1	196.11	[M+H]+	3	-	-	-	-	-
Wahp005277	Tricaffeoyl Spermidine	Alkaloids	Phenolamine	C34H37N3O9	632.26	470.23	631.253	[M+H]+	1	-	C18070	ko00940,ko01110	C18070	-
Lmjp004816	Loliolide	Terpenoids	Monoterpenoids	C11H16O3	197.12	133.1	196.11	[M+H]+	3	5989-02-6	-	-	-	-
MW0109363	Prolylglutamic acid	Amino acids and derivatives	Amino acids and derivatives	C10H16N2O5	245.12	227.01	244.106	[M+H]+	3	67644-00-2	-	-	-	-
MWSmce190	4-Hydroxy-L-Isoleucine	Amino acids and derivatives	Amino acids and derivatives	C6H13NO3	148.09	74.02	147.089	[M+H]+	3	781658-23-9	-	-	-	-
Lmhp012042	2-Linoleoylglycerol*	Lipids	Glycerol ester	C21H38O4	355.28	263.24	354.277	[M+H]+	1	3443-82-1	-	-	-	-
Zmsp000608	3-epi-fagomine	Alkaloids	Piperidine alkaloids	C6H13NO3	148.097	86.0595	147.089	[M+H]+	3	-	-	-	-	-
mws3133	N-Acetyl-L-hydroxyproline	Amino acids and derivatives	Amino acids and derivatives	C7H11NO4	174.08	86.06	173.069	[M+H]+	3	33996-33-7	-	-	-	-
Wbsp011256	16-oxo-21β-hydroxyserrat-14-en-3α-yl acetate	Terpenoids	Triterpene	C30H48O3	457.37	457.37	456.36	[M+H]+	1	-	-	-	-	-
Safp022689	Tomentosolic acid	Terpenoids	Triterpene	C30H46O3	455.35	409.34	454.345	[M+H]+	1	6812-98-2	-	-	-	-
Zbsp005891	Tricin-5-O-guaiacylglycerol-ether-7-O-Rhamnoside	Flavonoids	Flavones	C33H36O15	673.21	331.08	672.205	[M+H]+	3	-	-	-	-	-
pme2954	Quercetin	Flavonoids	Flavonols	C15H10O7	303.05	137.02	302.043	[M+H]+	2	117-39-5	C00389	ko00941,ko00944,ko01100,ko01110	C00389	-
Wmgp005544	Gelsemamide	Alkaloids	Piperidine alkaloids	C20H24N2O3	341.187	310.172	340.179	[M+H]+	3	-	-	-	-	-
Hmcp002316	Isorhamnetin-3-O-arabinoside	Flavonoids	Flavonols	C21H20O11	449.11	317.06	448.101	[M+H]+	3	-	-	-	CM00832	MetMap109
Waptp05012	2-(2-Methoxyphenyl)-1-(2,4,6-trihydroxyphenyl)ethanone	Others	Stilbene	C15H14O5	275.09	107.05	274.084	[M+H]+	2	116854-95-6	-	-	-	-
Lmtp004146	Santalin	Others	Ketone compounds	C15H14O5	275.09	107.05	274.084	[M+H]+	1	7400-10-4	-	-	-	-
pme0120	5-Aminovaleric acid	Organic acids	Organic acids	C5H11NO2	118.09	101.06	117.079	[M+H]+	3	660-88-8	C00431	ko00310,ko00330,ko00470,ko01100	C00431	-
Lmsp013224	Stigmasta-4,22-Dien-3-One	Steroids	Steroid	C29H46O	411.36	163.15	410.355	[M+H]+	2	20817-72-5	-	-	-	-
MWSHY0162	Quercetin-3-O-sophoroside (Baimaside)	Flavonoids	Flavonols	C27H30O17	627.16	303.06	626.148	[M+H]+	3	18609-17-1	C12667	ko00944,ko01110	C12667	MetMap115
pmp001269	Hexadecyl ethanolamine	Alkaloids	Alkaloids	C18H39NO	286.31	268.3	285.303	[M+H]+	3	-	-	-	-	-
Lmxp001668	2-Methoxy-4-ethenylphenol	Others	Others	C9H10O2	151.08	91.05	150.068	[M+H]+	1	7786-61-0	C17883	-	C17883	-
MWStz329	Isookanin	Flavonoids	Flavanones	C15H12O6	289.071	163.039	288.063	[M+H]+	3	1036-49-3	-	-	-	-
Lmjp002721	5,7,3',4',5'-Pentamethoxyflavanone	Flavonoids	Flavanones	C20H22O7	375.143	345.051	374.137	[M+H]+	3	-	-	-	-	-
pmp000587	Luteolin-7-O-(6''-malonyl)glucoside*	Flavonoids	Flavones	C24H22O14	535.11	287.05	534.101	[M+H]+	1	-	C10103	-	C10103	-
Lmjp101401	Bismurrangatin	Lignans and Coumarins	Coumarins	C30H30O9	535.2	287.05	534.189	[M+H]+	2	-	-	-	-	-
MWSslk237	Hispidulin-7-O-glucoside(Homoplantaginin)*	Flavonoids	Flavones	C22H22O11	463.13	301.07	462.116	[M+H]+	1	17680-84-1	C17762	-	C17762	MetMap110
Lmjp003655	6-C-MethylKaempferol-3-glucoside*	Flavonoids	Flavonols	C22H22O11	463.12	301.08	462.116	[M+H]+	1	-	-	-	CM00467	MetMap113
pmp000579	Diosmetin-7-O-galactoside*	Flavonoids	Flavones	C22H22O11	463.123	301.07	462.116	[M+H]+	1	-	-	-	CM00979	MetMap121
Labp005025	5-O-Malonylisosakuranin	Flavonoids	Flavanones	C25H26O13	535.14	287.09	534.137	[M+H]+	2	-	-	-	-	-
Lmdp004892	Kaempferol-3-O-(6''-malonyl)galactoside*	Flavonoids	Flavonols	C24H22O14	535.11	287.05	534.101	[M+H]+	1	-	-	-	CM00477	MetMap113
zjbp111643	neopetasane*	Terpenoids	Sesquiterpenoids	C15H22O	219.17	81.07	218.167	[M+H]+	3	-	-	-	-	-
pmp000529	21,23:24,25-Diepoxy-21-hydroxylanost-7-en-3-one (Melianone)	Terpenoids	Triterpene	C30H46O4	471.35	425.2	470.34	[M+H]+	2	6553-27-1	-	-	-	-
pme1194	2'-Deoxycytidine	Nucleotides and derivatives	Nucleotides and derivatives	C9H13N3O4	228.1	112.05	227.091	[M+H]+	3	951-77-9	C00881	ko00240,ko01100,ko01232,ko02010	C00881	-
Waqkp05977	2-g-linolenoyl-glycerol	Lipids	Glycerol ester	C21H36O4	353.27	261.22	352.261	[M+H]+	2	-	-	-	-	-
Lmmp003672	8,8'-Methylenebiscatechin	Flavonoids	Flavanols	C31H28O12	593.17	441.11	592.158	[M+H]+	3	81555-08-0	-	-	CM01809	MetMap140
Lmlp006175	Isosalipurposide (Phlorizin Chalcone)	Flavonoids	Chalcones	C21H22O10	435.13	273.09	434.121	[M+H]+	2	4547-85-7	C16406	ko00941	C16406	MetMap126
Lmbp003668	Kaempferol-3-O-arabinoside	Flavonoids	Flavonols	C20H18O10	419.1	287.05	418.09	[M+H]+	1	-	-	-	-	-
MWS20148	Apigenin-4'-O-glucoside*	Flavonoids	Flavones	C21H20O10	433.113	271.074	432.106	[M+H]+	1	20486-34-4	-	-	-	-
Lmgp004731	Genistein-7-O-galactoside	Flavonoids	Isoflavones	C21H20O10	433.11	271.06	432.106	[M+H]+	2	-	-	-	CM00422	MetMap112
pmp000284	Fraxidin (8-Hydroxy-6,7-dimethoxycoumarin)	Lignans and Coumarins	Coumarins	C11H10O5	223.06	208.04	222.053	[M+H]+	1	525-21-3	C17479	-	C17479	MetMap129
WaYp005128	2-Aminotetradecane-1,5,13-triol	Lipids	Sphingolipids	C14H31NO3	262.24	200.2	261.23	[M+H]+	1	-	-	-	-	-
Zmtp102903	Kaempferol-3-O-arabinoside (Juglanin)	Flavonoids	Flavonols	C20H18O10	419.1	287.06	418.09	[M+H]+	1	-	-	-	-	-
MWSHY0189	Apigenin-7-O-glucoside(Cosmosiin)*	Flavonoids	Flavones	C21H20O10	433.11	271.07	432.106	[M+H]+	1	578-74-5	C04608	ko00944	C04608	-
MWSslk002	Sophoricoside	Flavonoids	Isoflavones	C21H20O10	433.11	271.06	432.106	[M+H]+	2	152-95-4	-	-	-	-
pmp000604	Rubrofusarin-6-O-glucoside	Others	Ketone compounds	C21H22O10	435.13	273.07	434.121	[M+H]+	2	132922-80-6	-	-	-	-
Lahp003986	3,4-Dihydro-4-(4'-hydroxyphenyl)-5,7-dihydroxycoumarin glucoside	Lignans and Coumarins	Coumarins	C21H22O10	435.13	273.08	434.121	[M+H]+	1	-	-	-	-	-
Lafp004228	(6R,9R)-3-Oxo-α-ionol-β-D-glucoside*	Terpenoids	Sesquiterpenoids	C19H30O7	371.21	209.15	370.199	[M+H]+	2	-	-	-	-	-
Lhhp111111	Schisantherin E	Lignans and Coumarins	Lignans	C30H34O9	539.23	137.06	538.22	[M+H]+	3	64917-83-5	-	-	-	-
MWStz446	Isorhamnetin 7-O-glucoside*	Flavonoids	Flavonols	C22H22O12	479.119	317.068	478.111	[M+H]+	1	6743-96-0	-	-	-	-
Qmyp101114	9-O-β-D-Glucoside of 3-hydroxy-7,8-didehydro-β-ionol*	Terpenoids	Sesquiterpenoids	C19H30O7	371.207	209.154	370.199	[M+H]+	2	-	-	-	-	-
MWStz421	Ternatumoside II	Flavonoids	Flavonols	C27H30O15	595.168	287.059	594.159	[M+H]+	3	1473419-87-2	-	-	-	-
Hmgp002148	Nepetin-7-O-alloside*	Flavonoids	Flavones	C22H22O12	479.12	317.06	478.111	[M+H]+	1	-	-	-	-	-
Lmgp004784	Apiferol	Flavonoids	Flavanols	C15H14O5	275.09	139.04	274.084	[M+H]+	1	55167-29-8	-	-	CM01820	MetMap140,MetMap141
pmb0876	LysoPE 16:0	Lipids	LPE	C21H44NO7P	454.29	313.27	453.286	[M+H]+	1	53862-35-4	-	-	-	-
Lmqp003647	Herbacetin-3-O-glucuronide*	Flavonoids	Flavonols	C21H18O13	479.08	303.05	478.075	[M+H]+	1	-	-	-	CM00529	MetMap114
MWStz387	Kaempferol-3-O-sambubioside	Flavonoids	Flavonols	C26H28O15	581.151	287.057	580.143	[M+H]+	3	27661-51-4	-	-	-	-
Zbsp004479	Luteolin-8-C-arabinoside	Flavonoids	Flavones	C20H18O10	419.094	383.074	418.089	[M+H]+	3	-	-	-	-	-
MWStz630	Quercetin-3-O-glucuronide*	Flavonoids	Flavonols	C21H18O13	479.08	303.05	478.075	[M+H]+	1	22688-79-5	-	-	-	-
Qmhp090808	18-Demethylparaensidimerin C	Alkaloids	Alkaloids	C29H28N2O4	469.22	307.13	468.205	[M+H]+	2	-	-	-	-	-
MWSslk135	7,8-Dihydroxy-4-methylcoumarin	Lignans and Coumarins	Coumarins	C10H8O4	193.05	147.05	192.042	[M+H]+	3	2107-77-9	-	-	CM01424	MetMap133
Labp004612	3,4'-Di-O-methylellagic acid	Tannins	Tannin	C16H10O8	331.046	299.018	330.038	[M+H]+	3	57499-59-9	-	-	-	-
Lmxp004646	Scrophuloside A*	Phenolic acids	Phenolic acids	C24H26O10	475.16	147.04	474.153	[M+H]+	3	886061-50-3	-	-	-	-
Lsjp211262	Megastigm-5-en-3,9-diol	Others	Others	C13H24O2	213.18	121.1	212.178	[M+H]+	3	-	-	-	-	-
Lhhp120812	Methylillicinone F*	Others	Others	C16H22O4	279.158	149.023	278.152	[M+H]+	3	-	-	-	-	-
MWSHY0112	Xanthohumol	Flavonoids	Chalcones	C21H22O5	355.15	179.04	354.147	[M+H]+	2	6754-58-1	C16417	ko00941	C16417	MetMap126
Zkep143812	6-Deoxy-6-sulfoglucono-1,5-lactone	Others	Lactones	C6H10O8S	243.02	225.01	242.01	[M+H]+	1	-	C21064	-	C21064	-
Zbqp000710	3-(1H-imidazol-5-yl)-2-(trimethylammonio)propanoate	Alkaloids	Alkaloids	C9H15N3O2	198.12	154.13	197.116	[M+H]+	3	-	-	-	-	-
Wbsp011768	lycojaponicuminol A	Terpenoids	Terpene	C29H48O3	445.36	409.35	444.36	[M+H]+	3	-	-	-	-	-
Lmnp202682	8-Methoxyapigenin-6-C-[Xylosyl-(1-2)]-glucoside*	Flavonoids	Flavones	C27H30O15	595.17	463.13	594.159	[M+H]+	3	-	-	-	CM01091	MetMap120
Lmnp102682	Hispidulin-8-C-(2''-O-xylosyl)glucoside*	Flavonoids	Flavones	C27H30O15	595.17	463.13	594.159	[M+H]+	3	-	-	-	CM00914	MetMap110
Laxp003721	Nothofagin	Flavonoids	Chalcones	C21H24O10	437.15	107.05	436.137	[M+H]+	3	11023-94-2	-	-	CM01233	MetMap126
mws0032	Myricetin	Flavonoids	Flavonols	C15H10O8	319.04	153.02	318.038	[M+H]+	3	529-44-2	C10107	ko00941,ko00944,ko01110	C10107	MetMap109
MWS20147	Luteolin-3'-O-glucoside	Flavonoids	Flavones	C21H20O11	449.11	287.06	448.101	[M+H]+	3	5154-41-6	-	-	-	-
Lcfp092575	4-(2,3,6-Trimethylphenyl)butan-2-ol	Others	Alcohol compounds	C13H20O	193.16	133.1	192.151	[M+H]+	2	-	-	-	-	-
MWSCX014	Scopoletin (7-Hydroxy-6-methoxycoumarin)	Lignans and Coumarins	Coumarins	C10H8O4	193.05	133.03	192.042	[M+H]+	1	92-61-5	C01752	ko00999,ko01110	C01752	-
MWSHC20172	Isoscopoletin (6-Hydroxy-7-Methoxycoumarin)	Lignans and Coumarins	Coumarins	C10H8O4	193.05	178.03	192.042	[M+H]+	1	776-86-3	C18079	ko00999	C18079	MetMap129
pmb0751	Trans-5-O-(p-Coumaroyl)shikimate	Phenolic acids	Phenolic acids	C16H16O7	321.1	147.04	320.09	[M+H]+	3	-	C02947	ko00940,ko00941,ko00945,ko01100,ko01110	C02947	-
pmb1240	Phellodensin F	Flavonoids	Flavanonols	C26H30O10	503.191	311.128	502.184	[M+H]+	3	53846-49-4	-	-	-	-
MWSprf134	Plantagoside	Flavonoids	Flavanones	C21H22O12	467.12	305.07	466.111	[M+H]+	3	78708-33-5	C17531	-	C17531	-
MWSHY0046	Quercetin-3-O-glucoside (Isoquercitrin)*	Flavonoids	Flavonols	C21H20O12	465.1	303.05	464.096	[M+H]+	1	482-35-9	C05623	ko00944,ko01100,ko01110	C05623	-
Smgp004575	Quercetin-5-O-β-D-glucoside*	Flavonoids	Flavonols	C21H20O12	465.1	303.05	464.096	[M+H]+	1	-	-	-	CM00568	MetMap116
Cmsp004086	Dihydrokaempferide	Flavonoids	Flavanonols	C16H14O6	303.09	229.08	302.079	[M+H]+	3	137225-59-3	-	-	CM00456	MetMap114
Wbtp004961	1,2,4,5-tetrahydroxy-7-(hydroxymethyl)anthracene-9,10-dione*	Flavonoids	Other Flavonoids	C15H10O7	303.05	229.05	302.043	[M+H]+	2	-	-	-	-	-
Wcop004647	6a-methyl-10-methylene-5,11-dioxododecahydro-9H-9,11a-methanonaphtho[1',2':1,7]cyclohepta[1,2-b]oxirene-3-carboxylic acid	Terpenoids	Ditepenoids	C19H22O5	331.15	151.08	330.147	[M+H]+	3	-	-	-	-	-
Lmcp004369	Quercetin-3',4'-dimethyl ether	Flavonoids	Flavonols	C17H14O7	331.08	287.05	330.074	[M+H]+	3	3306-29-4	-	-	-	-
Lmgp003989	Dicaffeoylshikimic acid	Phenolic acids	Phenolic acids	C25H22O11	499.13	163.04	498.116	[M+H]+	2	-	-	-	-	-
MWSHY0177	Catechin gallate	Flavonoids	Flavanols	C22H18O10	443.1	139.04	442.09	[M+H]+	1	130405-40-2	-	-	-	-
Zblp004877	Tetrahydrorengyoxide-glucose-sinapoyl	Phenolic acids	Phenolic acids	C24H28O11	493.169	177.055	492.161	[M+H]+	3	-	-	-	-	-
Zbhp004510	Hesperetin-3'-O-glucoside	Flavonoids	Flavanones	C22H24O11	465.14	303.09	464.132	[M+H]+	2	-	-	-	-	-
Laxp005049	Bracteatin*	Flavonoids	Aurones	C15H10O7	303.05	229.05	302.043	[M+H]+	2	3260-50-2	C08577	-	C08577	MetMap144
Wbtp004753	1,2,3,7,8-pentahydroxy-6-methylanthracene-9,10-dione*	Flavonoids	Other Flavonoids	C15H10O7	303.05	229.05	302.043	[M+H]+	2	-	-	-	-	-
MWSHY0113	Quercetin-3-O-galactoside (Hyperin)*	Flavonoids	Flavonols	C21H20O12	465.1	303.06	464.096	[M+H]+	1	482-36-0	C10073	-	C10073	-
Lmdp003286	Quercetin-3-O-alloside; Isohyperoside*	Flavonoids	Flavonols	C21H20O12	465.102	303.061	464.096	[M+H]+	1	35589-21-0	-	-	CM00680	MetMap116
Yalp008917	(3R,5R,7R,8R,10S,13S,17R)-17-((S)-7,7-dimethyl-2,3,6,7-tetrahydrooxepin-3-yl)-4,4,8,10,13-pentamethyl-2,3,4,5,6,7,8,9,10,11,12,13,16,17-tetradecahydro-1H-cyclopenta[a]phenanthrene-3,7-diyl diacetate	Terpenoids	Triterpene	C34H52O5	541.39	207.14	540.381	[M+H]+	3	-	-	-	-	-
Lmdp003171	Azalein (Azaleatin-3-O-rhamnoside)	Flavonoids	Flavonols	C22H22O11	463.12	317.07	462.116	[M+H]+	3	29028-02-2	-	-	CM00564	MetMap117
Walp004391	7-C-Glucosylcoumarin	Lignans and Coumarins	Coumarins	C15H16O7	309.1	147.04	308.09	[M+H]+	1	-	-	-	CM01439	MetMap133
mws1192	Ajmaline	Alkaloids	Plumerane	C20H26N2O2	327.207	144.081	326.199	[M+H]+	3	4360-12-7	C06542	ko00901,ko01110	C06542	-
pmp000120	Diosmetin-6-C-glucoside	Flavonoids	Flavones	C22H22O11	463.12	427.1	462.116	[M+H]+	3	15822-82-9	-	-	CM00978	MetMap121
Qmyp010713	Hyperxanthone F	Flavonoids	Other Flavonoids	C16H12O7	317.07	271.06	316.058	[M+H]+	3	-	-	-	-	-
mws2186	Avicularin(Quercetin-3-O-α-L-arabinofuranoside)*	Flavonoids	Flavonols	C20H18O11	435.09	303.05	434.085	[M+H]+	1	572-30-5	C22608	-	C22608	MetMap116
Lmwp102013	Dehydrolindestrenolide	Terpenoids	Sesquiterpenoids	C15H16O2	229.12	173.13	228.115	[M+H]+	1	-	-	-	-	-
Lmjp101403	3ξ-(1ξ-Hydroxyethyl)-7-hydroxy-1-isobenzofuranone	Others	Others	C10H10O4	195.066	117.031	194.058	[M+H]+	3	-	-	-	-	-
Lmhp008688	LysoPE 20:5	Lipids	LPE	C25H42NO7P	500.28	359.26	499.27	[M+H]+	2	-	-	-	-	-
Lasp003143	1,4-Benzodioxin-6-propanol	Lignans and Coumarins	Lignans	C11H12O3	193.09	105.07	192.078	[M+H]+	1	-	-	-	-	-
Lmhp009590	LysoPC 17:1	Lipids	LPC	C25H50NO7P	508.34	184.07	507.332	[M+H]+	3	-	-	-	-	-
Lcsp001621	Ser-Thr-Ile	Amino acids and derivatives	Amino acids and derivatives	C13H25N3O6	320.181	189.086	319.174	[M+H]+	3	-	-	-	-	-
MWSmce674	Phylloquinone (Vitamin K1)	Others	Vitamin	C31H46O2	451.36	89.06	450.35	[M+H]+	3	84-80-0	C02059	ko00130,ko01100,ko01110,ko01240	C02059	-
Wcqp013026	Epikatonic acid	Terpenoids	Triterpene	C30H48O3	457.37	439.36	456.36	[M+H]+	1	76035-62-6	-	-	-	-
pmb2221	4-Hydroxysphinganine; Phytosphingosine	Lipids	Sphingolipids	C18H39NO3	318.3	60.04	317.293	[M+H]+	2	554-62-1	C12144	ko00600,ko01100	C12144	-
WaYp007721	2-Aminohexadecane-1,16,16-triol	Lipids	Sphingolipids	C16H35NO3	290.27	242.25	289.262	[M+H]+	1	-	-	-	-	-
pmb0964	Isopentenyladenine-7-N-glucoside	Nucleotides and derivatives	Nucleotides and derivatives	C16H23N5O5	366.18	204.12	365.17	[M+H]+	3	-	-	-	-	-
Lmxp006440	2-Palmitoylglycerol*	Lipids	Glycerol ester	C19H38O4	331.28	313.27	330.277	[M+H]+	1	23470-00-0	-	-	-	-
Cmsp004305	(7S,8R-Threo-3',4,9'-trihydroxy-3-methoxy-4',7-epoxy-neolignan-9-O-rhamnoside	Lignans and Coumarins	Lignans	C25H32O10	493.21	163.08	492.2	[M+H]+	2	-	-	-	-	-
Wbmp003858	balanophon n	Lignans and Coumarins	Lignans	C20H20O6	357.13	175.08	356.126	[M+H]+	3	-	-	-	-	-
MWS201474	Tyr-His	Amino acids and derivatives	Amino acids and derivatives	C15H18N4O4	319.14	156.08	318.133	[M+H]+	3	3788-44-1	-	-	-	-
Lmmp000647	Glucan	Others	Saccharides	C18H32O16	505.17	145.05	504.169	[M+H]+	3	9041-22-9	-	-	-	-
Lmhp009190	2-Linoleoylglycerol-1,3-di-O-glucoside*	Lipids	Glycerol ester	C33H58O14	679.39	263.24	678.383	[M+H]+	1	-	-	-	-	-
Zahp011321	N-Isobutyl Decanamide	Alkaloids	Alkaloids	C14H29NO	228.23	228.24	227.225	[M+H]+	3	73785-31-6	-	-	-	-
MWS1837	Tranexamic Acid	Organic acids	Organic acids	C8H15NO2	158.12	95.09	157.11	[M+H]+	3	1197-18-8	-	-	-	-
Lmhp008337	LysoPE 14:0(2n isomer)	Lipids	LPE	C19H40NO7P	426.26	285.24	425.254	[M+H]+	3	-	-	-	-	-
Zmmp000969	5-Ribofuranosylnicotinamide	Nucleotides and derivatives	Nucleotides and derivatives	C11H14N2O5	255.1	123.06	254.09	[M+H]+	3	107325-67-7	-	-	-	-
Qmjp080407	14(15)-Bisnor-13-oxolabd-8(17),11(E)-dien-19-oic acid	Terpenoids	Sesquiterpenoids	C18H26O3	291.19	233.16	290.188	[M+H]+	3	-	-	-	-	-
pmb0883	LysoPE 18:0	Lipids	LPE	C23H48NO7P	482.32	341.31	481.317	[M+H]+	3	69747-55-3	-	-	-	-
Wafp004334	N-Feruloyltyramine 4'-glucoside	Alkaloids	Phenolamine	C24H29NO9	476.2	177.05	475.184	[M+H]+	3	-	-	-	-	-
Lmpp003705	Procyanidin C1 3'-O-gallate	Tannins	Proanthocyanidins	C52H42O22	1019.22	731.16	1018.22	[M+H]+	2	-	-	-	CM01850	MetMap141
Cmlp002163	Gentioflavoside	Terpenoids	Monoterpenoids	C16H22O10	375.13	213.08	374.121	[M+H]+	1	34239-17-3	-	-	-	-
Lmhp001670	L-Valyl-L-Leucine	Amino acids and derivatives	Amino acids and derivatives	C11H22N2O3	231.17	72.08	230.163	[M+H]+	3	3989-97-7	-	-	-	-
Zmjp010858	Kanerocin	Terpenoids	Triterpene	C30H46O3	455.35	437.34	454.345	[M+H]+	3	-	-	-	-	-
Walbp08551	3,5-Di-tert-butylbenzoic acid	Phenolic acids	Phenolic acids	C15H22O2	235.17	179.11	234.161	[M+H]+	1	16225-26-6	-	-	-	-
Wtmp011507	2-benzoyl-4-[(2r)-1-hydroxy-7-methyl-3-methylideneoct-6-en-1-yl]benzene-1,3,5-triol	Others	Ketone compounds	C23H26O5	383.19	327.12	382.178	[M+H]+	3	-	-	-	-	-
Lcsp001096	Ser-Ile-Asn	Amino acids and derivatives	Amino acids and derivatives	C13H24N4O6	333.18	173.13	332.17	[M+H]+	3	-	-	-	-	-
mws1379	Nornicotine	Alkaloids	Pyridine alkaloids	C9H12N2	149.107	80.0495	148.1	[M+H]+	3	494-97-3	C06524	ko00960,ko01110	C06524	-
Lhnp102928	10-Hydroxyligustroside	Terpenoids	Monoterpenoids	C25H32O13	541.19	137.06	540.184	[M+H]+	2	-	-	-	-	-
Walp012785	(Oxiran-2-yl)methyl octadeca-9,12-dienoate*	Lipids	Glycerol ester	C21H36O3	337.27	263.24	336.266	[M+H]+	1	856386-19-1	-	-	-	-
Lmsp102910	3-Hydroxyolean-12-ene-27,28-dioic acid (Cincholic acid)	Terpenoids	Triterpene	C30H46O5	487.34	423.32	486.334	[M+H]+	2	5948-32-3	-	-	-	-
pmp000782	Caffeoylmaslinic Acid	Terpenoids	Triterpene	C39H54O7	635.39	435.32	634.387	[M+H]+	1	-	-	-	-	-
Lmbp000123	L-Homomethionine	Amino acids and derivatives	Amino acids and derivatives	C6H13NO2S	164.07	56.05	163.067	[M+H]+	3	25148-30-5	C17213	ko00966,ko01110,ko01210	C17213	-
zjbp110814	6-methoxy-2-[2-(3-hydroxy-4-methoxyphenyl)ethyl]chromone	Others	Chromone	C19H18O5	327.12	137.06	326.115	[M+H]+	2	-	-	-	-	-
MW0168296	2-[2-[(2-Amino-3-phenylpropanoyl)amino]propanoylamino]-3-hydroxypropanoic acid	Amino acids and derivatives	Amino acids and derivatives	C15H21N3O5	324.17	85.06	323.148	[M+H]+	3	-	-	-	-	-
Smpp009887	3-O-p-Coumaroylrotundic acid	Terpenoids	Triterpene	C39H54O7	635.39	147.04	634.387	[M+H]+	1	-	-	-	-	-
Zmcp102202	Senkyunolide C*	Others	Lactones	C12H12O3	205.09	149.02	204.079	[M+H]+	1	-	-	-	-	-
Wasdp07001	Farnesol	Terpenoids	Sesquiterpenoids	C15H26O	205.19	149.13	222.198	[M+H-H2O]+	1	4602-84-0	-	-	-	-
MWSHC20158	5-Methoxyfurfural*	Others	Aldehyde compounds	C6H6O3	127.04	53.04	126.032	[M+H]+	1	21300-07-2	-	-	-	-
Zmgp004297	7-(4-Hydroxyphenyl)-1-phenyl-4-hepten-3-one	Others	Ketone compounds	C19H20O2	281.15	107.05	280.146	[M+H]+	2	100667-52-5	-	-	-	-
Ymjm000101	6-Hydroxy-3-oxooleana-11,13(18)-dien-28-oic acid	Terpenoids	Triterpene	C30H44O4	469.33	407.33	468.324	[M+H]+	1	-	-	-	-	-
MWSmce689	Methyl linolenate	Lipids	Free fatty acids	C19H32O2	293.25	95.09	292.24	[M+H]+	3	301-00-8	-	-	-	-
Hmsp007106	[10]-Paradol	Phenolic acids	Phenolic acids	C21H34O3	335.263	151.07	334.251	[M+H]+	3	36700-48-8	-	-	-	-
Ymjm000069	Vibsanin H*	Terpenoids	Ditepenoids	C25H36O6	433.26	147.04	432.251	[M+H]+	3	-	-	-	-	-
Zbsp003145	Leucopelargonidin; 3,4,5,7,4'-Pentahydroxyflavan	Others	Others	C15H14O6	291.09	123.04	290.079	[M+H]+	1	520-17-2	-	-	-	-
MW0150095	Glu-Met-Val	Amino acids and derivatives	Amino acids and derivatives	C15H27N3O6S1	378.18	137.06	377.162	[M+H]+	3	-	-	-	-	-
MWSslk225	1-Indanone	Others	Ketone compounds	C9H8O	133.06	77.04	132.058	[M+H]+	3	83-33-0	C01504	-	C01504	-
pmp000581	Apigenin-7-O-(6''-acetyl)glucoside	Flavonoids	Flavones	C23H22O11	475.12	271.06	474.116	[M+H]+	3	72741-92-5	-	-	-	-
pmb0142	Caffeic aldehyde	Others	Aldehyde compounds	C9H8O3	165.05	95.05	164.047	[M+H]+	3	141632-15-7	C10945	ko00940,ko01110	C10945	-
pmf0323	Cotinine; (S)-1-Methyl-5-(3-pyridinyl)-2-pyrrolidinone	Alkaloids	Pyridine alkaloids	C10H12N2O	177.102	118.065	176.095	[M+H]+	3	486-56-6	-	-	-	-
pmb0782	Piperidine	Alkaloids	Piperidine alkaloids	C5H11N	86.1	69.07	85.0891	[M+H]+	3	110-89-4	C01746	ko00960	C01746	-
MWSHY0118	5,6,7,4'-Tetramethoxyflavone	Flavonoids	Flavones	C19H18O6	343.12	282.09	342.11	[M+H]+	3	1168-42-9	C14472	-	C14472	-
pmp000100	Arecatannin B1	Tannins	Tannin	C45H38O18	867.21	715.16	866.206	[M+H]+	3	79763-28-3	C17892	-	C17892	-
Wcdp007645	9-Oxo-10,12-Octadecadienoic Acid	Lipids	Free fatty acids	C18H30O3	295.23	151.11	294.219	[M+H]+	1	54665-32-6	-	-	-	-
Yalp107823	Chisopanin C	Terpenoids	Triterpene	C33H52O6	545.38	211.13	544.376	[M+H]+	3	-	-	-	-	-
pmb2260	LysoPC 15:1	Lipids	LPC	C23H46NO7P	480.31	184.07	479.301	[M+H]+	2	-	-	-	-	-
Lmyp003951	3,4-Dihydroxy-3-methoxypropiophenone	Others	Ketone compounds	C11H14O5	227.09	181.09	226.084	[M+H]+	3	-	-	-	-	-
pmb2319	LysoPC 15:0*	Lipids	LPC	C23H48NO7P	482.32	184.07	481.317	[M+H]+	3	108273-89-8	-	-	-	-
Wbwp009420	Kadsuralignan C*	Lignans and Coumarins	Lignans	C21H26O5	359.19	151.08	358.178	[M+H]+	1	913183-89-8	-	-	-	-
Lmhp009526	2-α-Linolenoyl-glycerol-1-O-glucoside*	Lipids	Glycerol ester	C27H46O9	515.32	261.22	514.314	[M+H]+	1	-	-	-	-	-
Wbsp009455	[8,19-Dihydroxy-20-(hydroxymethyl)-1,7,11,16,20-pentamethyl-5-oxo-7-pentacyclo[13.8.0.03,12.06,11.016,21]tricos-3-enyl]methyl3-(4-hydroxyphenyl)prop-2-enoate	Terpenoids	Triterpene	C39H54O7	635.4	471.35	634.387	[M+H]+	2	-	-	-	-	-
Qmqp102515	Leucodin	Terpenoids	Sesquiterpenoids	C15H18O3	247.13	187.11	246.126	[M+H]+	1	17946-87-1	C09394	-	C09394	-
pmb0168	PC(16:1/14:1)	Lipids	PC	C38H70NO8P	700.49	184.07	699.484	[M+H]+	3	-	-	-	-	-
Zmdp001857	γ-Glu-Tyr	Amino acids and derivatives	Amino acids and derivatives	C14H18N2O6	311.12	165.05	310.116	[M+H]+	3	7432-23-7	-	-	-	-
Wdmp007253	1-(1-aminoethyl)-9a,11a-dimethyl-tetradecahydrocyclopenta[a]phenanthren-7-one	Alkaloids	Plumerane	C21H35NO	318.28	219.17	317.272	[M+H]+	2	-	-	-	-	-
MW0154729	Oleoyl Ethanolamide-d4	Lipids	Free fatty acids	C20H35D4NO2	330.34	312.33	329.323	[M+H]+	3	-	-	-	-	-
Zmgp003645	1-(4-Hydroxy-3-methoxyphenyl)-7-phenylhept-4-en-3-one	Others	Ketone compounds	C20H22O3	311.166	163.076	310.157	[M+H]+	3	-	-	-	-	-
Zbsp010780	Methyl [6]-Gingerdiol 5-acetate	Phenolic acids	Phenolic acids	C20H32O5	353.231	151.076	352.225	[M+H]+	3	-	-	-	-	-
MW0015479	12(13)Ep-9-KODE	Lipids	Free fatty acids	C18H30O4	311.22	158.02	310.214	[M+H]+	3	-	-	-	-	-
Zmjp006323	Chrysoobtusin	Quinones	Anthraquinone	C19H18O7	359.112	326.079	358.105	[M+H]+	3	70588-06-6	C17669	-	C17669	-
Lmbp010382	6-Methoxy-2-(2-phenylethyl)chromone	Others	Chromone	C18H16O3	281.12	91.05	280.11	[M+H]+	3	84294-89-3	-	-	-	-
Safp003571	5-Formylbenzofuran	Others	Others	C9H6O2	147.04	91.05	146.037	[M+H]+	1	10035-16-2	-	-	-	-
MWSHC2083	1,6-Dihydroxy-4(14)-eudesmene	Terpenoids	Sesquiterpenoids	C15H26O2	239.2	105.07	238.193	[M+H]+	2	70389-88-7	-	-	-	-
Lssp210320	3-oxo-taraxeran-14-en	Terpenoids	Triterpene	C30H48O	425.37	203.18	424.37	[M+H]+	1	-	-	-	-	-
Zahp011689	2,2-dimethylchromene-6-carboxylic acid*	Others	Others	C12H12O3	205.09	149.02	204.079	[M+H]+	1	34818-56-9	-	-	-	-
Safp022666	24-Norursa-3,12-dien-11-one	Terpenoids	Triterpene	C29H44O	409.35	205.16	408.339	[M+H]+	3	-	-	-	-	-
mws1337	D-Pantothenic Acid	Others	Vitamin	C9H17NO5	220.12	90.05	219.111	[M+H]+	1	79-83-4	C00864	ko00410,ko00770,ko01100,ko01110,ko01240	C00864	-
Sazp010202	Eucalyptic Acid	Terpenoids	Triterpene	C40H56O7	649.41	177.05	648.403	[M+H]+	3	-	-	-	-	-
pme0014	L-Glutamic acid	Amino acids and derivatives	Amino acids and derivatives	C5H9NO4	148.06	84.04	147.053	[M+H]+	1	56-86-0	C00025	ko00220,ko00250,ko00330,ko00332,ko00340,ko00430,ko00470,ko00480,ko00524,ko00630,ko00650,ko00660,ko00860,ko00910,ko00970,ko01100,ko01110,ko01200,ko01210,ko01230,ko01240,ko02010	C00025	-
Walp007190	2-AminoicoSane-1,5,7,19-tetraol	Lipids	Sphingolipids	C20H43NO4	362.33	300.29	361.319	[M+H]+	1	-	-	-	-	-
Lazp007726	Tupichinol E	Flavonoids	Flavonols	C17H14O6	315.09	300.06	314.079	[M+H]+	3	-	-	-	-	-
ZbWp000749	ethyl-L-arginine	Amino acids and derivatives	Amino acids and derivatives	C8H18N4O2	203.15	70.07	202.143	[M+H]+	3	-	-	-	-	-
Ysjp000315	Pipecolic acid	Alkaloids	Piperidine alkaloids	C6H11NO2	130.1	56.05	129.079	[M+H]+	2	535-75-1	-	-	-	-
Zbqp005858	5,7,4'-Trihydroxy-3'-methoxyisoflavone; 3'-O-Methylorobol	Flavonoids	Isoflavones	C16H12O6	301.07	269.05	300.063	[M+H]+	3	36190-95-1	-	-	CM00407	MetMap112
pme0490	Nicotinic acid (Vitamin B3)	Others	Vitamin	C6H5NO2	124.04	78.03	123.032	[M+H]+	3	59-67-6	C00253	ko00760,ko00960,ko01100,ko01110,ko01240	C00253	-
mws0133	Nicotinamide	Others	Vitamin	C6H6N2O	123.06	80.05	122.048	[M+H]+	2	98-92-0	C00153	ko00760,ko01100,ko01240	C00153	-
Lmjp005871	Penduletin (5,4'-Dihydroxy-3,6,7-trimethoxyflavone)	Flavonoids	Flavonols	C18H16O7	345.1	312.06	344.09	[M+H]+	3	569-80-2	-	-	-	-
Lcrn000334	austrobailignan-7	Lignans and Coumarins	Lignans	C20H22O5	341.14	311.09	342.147	[M+H]+	2	-	-	-	-	-
Walp007738	14-Amino-15-hydroxy-11-methylpentadecanoic acid	Lipids	Sphingolipids	C16H33NO3	288.25	88.08	287.246	[M+H]+	3	-	-	-	-	-
pmb0490	p-Coumaroylputrescine	Alkaloids	Phenolamine	C13H18N2O2	235.14	147.04	234.137	[M+H]+	3	34136-53-3	C18326	ko00330,ko01100	C18326	-
Zbsp011826	3-Hydroxylup-20(29)-en-28-al (Betulinaldehyde)	Terpenoids	Triterpene	C30H48O2	441.37	441.37	440.365	[M+H]+	2	13159-28-9	-	-	-	-
pme2890	L-Homocystine	Amino acids and derivatives	Amino acids and derivatives	C8H16N2O4S2	269.06	136.04	268.055	[M+H]+	3	626-72-2	C01817	ko00270	C01817	-
mws1550	S-Allyl-L-cysteine	Amino acids and derivatives	Amino acids and derivatives	C6H11NO2S	162.06	73.01	161.051	[M+H]+	3	21593-77-1	C16759	-	C16759	-
MWS201471	Lys-Tyr	Amino acids and derivatives	Amino acids and derivatives	C15H23N3O4	310.18	84.08	309.169	[M+H]+	3	35978-98-4	-	-	-	-
pme3337	Succinyladenosine	Nucleotides and derivatives	Nucleotides and derivatives	C14H17N5O8	384.12	252.07	383.108	[M+H]+	1	4542-23-8	-	-	-	-
Zmbp000490	Valerine	Alkaloids	Alkaloids	C8H15NO2	158.12	112.08	157.11	[M+H]+	3	-	-	-	-	-
Wagp001892	(2S,4R)-4-(Beta-D-Glucopyranosyloxy)-2-Pentanol	Others	Alcohol compounds	C11H22O7	267.14	69.07	266.137	[M+H]+	2	183744-50-5	-	-	-	-
Wbkp008219	(3S,3'S)-N,N'-((1R,2R)-5-((3,4,5-trihydroxy-6-methyltetrahydro-2H-pyran-2-yl)oxy)cyclohex-3-ene-1,2-diyl)bis(2-methyl-2,3,4,9-tetrahydro-1H-pyrido[3,4-b]indole-3-carboxamide)	Alkaloids	Alkaloids	C38H46N6O7	699.36	699.36	698.343	[M+H]+	1	-	-	-	-	-
Lssp210084	3-Hydroxyurs-12-en-28-oic acid (Ursolic acid)	Terpenoids	Triterpene	C30H48O3	457.37	203.18	456.36	[M+H]+	1	77-52-1	C08988	-	C08988	-
Lmhp003658	Monohydroxy-trimethoxyflavone-O-(6''-malonyl)glucoside	Flavonoids	Flavones	C27H28O14	577.15	329.1	576.148	[M+H]+	3	-	-	-	-	-
pmp000970	Hispanolone	Terpenoids	Ditepenoids	C20H30O3	319.22	301.22	318.219	[M+H]+	3	18676-07-8	-	-	-	-
Wajp001786	Xanthurenate-8-O-beta-D-glucoside	Alkaloids	Alkaloids	C16H17NO9	368.1	206.04	367.09	[M+H]+	3	-	-	-	-	-
Lmyp006119	Olean-12-en-3-one (β-Amyrone)	Terpenoids	Triterpene	C30H48O	425.38	217.19	424.37	[M+H]+	1	638-97-1	-	-	-	-
mws2608	N-Acetyl-D-galactosamine	Others	Saccharides	C8H15NO6	222.1	84.05	221.09	[M+H]+	3	1811-31-0	C01132	ko00052,ko00520,ko01100,ko01250	C01132	-
Lmhp009773	1-α-Linolenoyl-glycerol-3-O-glucoside*	Lipids	Glycerol ester	C27H46O9	515.32	261.22	514.314	[M+H]+	1	-	-	-	-	-
Zmdp006307	sanshodiol*	Lignans and Coumarins	Lignans	C20H22O6	359.15	137.06	358.142	[M+H]+	1	-	-	-	-	-
MWS1844	2-Pentyl-3-phenyl-2-propenal	Others	Aldehyde compounds	C14H18O	203.14	129.07	202.136	[M+H]+	3	122-40-7	C12288	-	C12288	-
MWS201443	Ser-Lys	Amino acids and derivatives	Amino acids and derivatives	C9H19N3O4	234.15	84.08	233.138	[M+H]+	3	22677-61-8	-	-	-	-
pmb0064	DIMBOA glucoside	Alkaloids	Alkaloids	C15H19NO10	374.11	198.08	373.101	[M+H]+	3	18607-79-9	C04831	ko00402,ko00999,ko01100,ko01110	C04831	-
Zagp010156	Ilelic acid B	Terpenoids	Triterpene	C30H48O4	473.36	191.18	472.355	[M+H]+	3	-	-	-	-	-
Yshj000013	4,6-dimethoxy-2-methoxyphenyl-1-O-beta-D-glucopyranoside	Others	Others	C13H18O9	319.1	125.02	318.095	[M+H]+	3	-	-	-	-	-
Wbmp006013	Callicarpenal	Terpenoids	Sesquiterpenoids	C16H26O	235.21	81.07	234.198	[M+H]+	3	161105-12-0	-	-	-	-
Sazp010315	3-O-P-Trans-Coumaroylalphitolic Acid*	Terpenoids	Triterpene	C39H54O6	619.4	437.34	618.392	[M+H]+	1	67911-62-0	-	-	-	-
MWS201455	Asp-Lys	Amino acids and derivatives	Amino acids and derivatives	C10H19N3O5	262.14	84.08	261.132	[M+H]+	3	5891-51-0	-	-	-	-
Lahp003408	2-(3,4-dihydroxyphenyl)-4h-chromene-3,5,7-triol-glucoside	Flavonoids	Flavanols	C21H22O11	451.12	243.06	450.116	[M+H]+	1	-	-	-	-	-
Smbp006069	5,7-Dimethoxy-8-hydroxycoumarin; Leptodactylone	Lignans and Coumarins	Coumarins	C11H10O5	223.06	190.03	222.053	[M+H]+	3	61899-44-3	C09271	-	C09271	-
Sazp010264	Monogalactosyldiacylglycerol	Lipids	Glycerol ester	C45H70O10	771.5	609.45	770.497	[M+H]+	1	-	-	-	-	-
Zbsp010536	Methyl-[8]-gingerol	Phenolic acids	Phenolic acids	C20H32O4	337.245	137.06	336.23	[M+H]+	3	-	-	-	-	-
Zbkp000561	L-4-Hydroxyglutamate semialdehyde	Alkaloids	Alkaloids	C5H9NO4	148.06	84.05	147.053	[M+H]+	3	-	C05938	ko00330,ko01100	C05938	-
Wayp001214	N-(1-Deoxy-1-fructosyl)Arginine	Amino acids and derivatives	Amino acids and derivatives	C12H24N4O7	337.18	175.12	336.164	[M+H]+	3	-	-	-	-	-
Lmhp009384	1-Linoleoylglycerol-2,3-di-O-glucoside*	Lipids	Glycerol ester	C33H58O14	679.39	263.24	678.383	[M+H]+	1	-	-	-	-	-
MWS201398	Hyp-Ser	Amino acids and derivatives	Amino acids and derivatives	C8H14N2O5	219.1	86.06	218.09	[M+H]+	3	-	-	-	-	-
Lcfp121065	N-(4-aminobutyl)hexadecanamide	Alkaloids	Alkaloids	C20H42N2O	327.34	310.31	326.33	[M+H]+	1	-	-	-	-	-
Zjmp102705	3,29-Dihydroxyolean-12-en-28-oic acid (Mesembryanthemoidigenic acid)*	Terpenoids	Triterpene	C30H48O4	473.36	409.35	472.355	[M+H]+	1	4871-87-8	-	-	-	-
Lhwp110126	3-Epialphitolic acid*	Terpenoids	Triterpene	C30H48O4	473.362	409.348	472.355	[M+H]+	1	-	-	-	-	-
MW0103373	3-Methyluridine	Nucleotides and derivatives	Nucleotides and derivatives	C10H14N2O6	281.07	263.06	258.085	[M+Na]+	3	2140-69-4	-	-	-	-
MWS20156	Rosmarinic acid methyl ester	Phenolic acids	Phenolic acids	C19H18O8	375.11	163.04	374.1	[M+H]+	3	99353-00-1	-	-	-	-
Cmlp006140	6'-Acetyl-2'-hydroxybenzoyl loganin	Terpenoids	Monoterpenoids	C26H32O13	553.19	211.09	552.184	[M+H]+	2	-	-	-	-	-
Walp007192	2-aminodocoSane-1,6,19,20,21-pentaol	Lipids	Sphingolipids	C22H47NO5	406.35	300.29	405.345	[M+H]+	1	-	-	-	-	-
Zbqp000579	3-(Pyrazol-1-yl)-L-alanine	Amino acids and derivatives	Amino acids and derivatives	C6H9N3O2	156.08	110.07	155.07	[M+H]+	3	2734-48-7	-	-	-	-
MWS04412	N(6),N(6)-Dimethyl-L-lysine	Amino acids and derivatives	Amino acids and derivatives	C8H18N2O2	175.12	70.07	174.137	[M+H]+	3	2259-86-1	-	-	-	-
Wbjp002336	N,N-diethyl-5-hydroxytryptamineoxalate	Alkaloids	Alkaloids	C16H18N2O5	319.128	301.119	318.122	[M+H]+	3	-	-	-	-	-
Lcsp000522	Prolylproline	Amino acids and derivatives	Amino acids and derivatives	C10H16N2O3	213.12	70.07	212.116	[M+H]+	3	20488-28-2	-	-	-	-
Lcsp001646	Pro-Pro-Val	Amino acids and derivatives	Amino acids and derivatives	C15H25N3O4	312.191	169.134	311.185	[M+H]+	3	-	-	-	-	-
Wasdp05932	5,8-dimethoxy-3-methylnaphthalen-1-ol	Quinones	Quinones	C13H14O3	219.1	189.09	218.094	[M+H]+	1	50559-08-5	-	-	-	-
Safp022210	6-hydroxy-5-[(3E)-5-hydroxy-3-methylpent-3-en-1-yl]-1,1,4a,6-tetramethyl-decahydronaphthalen-2-yl acetate	Terpenoids	Ditepenoids	C22H38O4	367.28	349.28	366.277	[M+H]+	3	-	-	-	-	-
Lmhp008440	LysoPE 15:1*	Lipids	LPE	C20H40NO7P	438.26	297.24	437.254	[M+H]+	3	-	-	-	-	-
pmp000781	p-Coumaroyleuscaphic acid*	Terpenoids	Triterpene	C39H54O6	619.4	437.34	618.392	[M+H]+	1	-	-	-	-	-
Lssp210130	2α-IDeacetyl-5α-decinna moy ltaxagifine	Others	Others	C26H36O11	525.23	137.06	524.226	[M+H]+	2	-	-	-	-	-
pmb0296	1-Oleoyl-Sn-Glycerol	Lipids	Glycerol ester	C21H40O4	357.3	265.25	356.293	[M+H]+	3	129784-87-8	-	-	-	-
Lmqp007331	Kaempferol-3-O-(3''-O-p-Coumaroyl)rhamnoside*	Flavonoids	Flavonols	C30H26O12	579.15	147.05	578.142	[M+H]+	2	-	-	-	CM00481	MetMap114
Walp007095	2-Amino-7-methyltridecan-1-ol*	Lipids	Sphingolipids	C14H31NO	230.25	62.06	229.241	[M+H]+	1	-	-	-	-	-
Wasyqp6350	Dehydrophytosphingosine	Lipids	Sphingolipids	C18H37NO3	316.29	60.04	315.277	[M+H]+	1	-	-	-	-	-
Wbwp010459	5-[(2r,3s,4s,5s)-5-(2h-1,3-benzodioxol-5-yl)-3,4-dimethyloxolan-2-yl]-2-methoxyphenol*	Lignans and Coumarins	Lignans	C20H22O5	343.15	163.07	342.147	[M+H]+	1	-	-	-	-	-
Lcfp224172	Dipropyleneglycoldibenzoate	Others	Others	C20H22O5	343.15	163.08	342.147	[M+H]+	1	20109-39-1	-	-	-	-
Lmhp010190	LysoPC 18:1(2n isomer)	Lipids	LPC	C26H52NO7P	522.36	184.07	521.348	[M+H]+	1	-	-	-	-	-
Hmlp005624	3',7-dihydroxy-4'-methoxyflavone*	Flavonoids	Flavones	C16H12O5	285.08	270.05	284.068	[M+H]+	3	54867-60-6	-	-	CM01060	MetMap120
MW0156690	Ser-Cys-Asn	Amino acids and derivatives	Amino acids and derivatives	C10H18N4O6S1	345.08	183.03	322.095	[M+Na]+	3	-	-	-	-	-
pme2596	4-Pyridoxic acid	Others	Vitamin	C8H9NO4	184.06	148.04	183.053	[M+H]+	3	82-82-6	C00847	ko00750,ko01100	C00847	-
ML10180524	Cytarabine	Nucleotides and derivatives	Nucleotides and derivatives	C9H13N3O5	244.09	112.05	243.085	[M+H]+	3	147-94-4	C02961	-	C02961	-
Lmsp004743	3',5,5',7-Tetrahydroxyflavanone-7-O-(6''-galloyl)glucoside	Flavonoids	Flavanones	C28H26O15	603.13	289.07	602.127	[M+H]+	2	-	-	-	-	-
Lmyp003599	Kaempferol-3-O-(6''-galloyl)glucoside*	Flavonoids	Flavonols	C28H24O15	601.12	287.06	600.111	[M+H]+	1	56317-05-6	-	-	CM00492	MetMap113
Qmjp012113	Hypericumoxide N	Others	Others	C34H52O6	557.38	465.33	556.376	[M+H]+	3	-	-	-	-	-
Layp005773	Ageconyflavone B-4'-glucoside*	Flavonoids	Flavones	C25H28O12	521.17	359.11	520.158	[M+H]+	2	-	-	-	CM00990	MetMap121
Wagp005813	5-Hydroxy-7,8,2',3'-Tetramethoxyflavone 5-Glucoside*	Flavonoids	Flavones	C25H28O12	521.16	359.11	520.158	[M+H]+	2	-	-	-	CM01104	MetMap120
MWS4354	N6-methyladenosine	Nucleotides and derivatives	Nucleotides and derivatives	C11H15N5O4	282.12	150.08	281.112	[M+H]+	3	1867-73-8	-	-	-	-
MWStz497	Matairesinol*	Lignans and Coumarins	Lignans	C20H22O6	359.15	137.06	358.142	[M+H]+	1	580-72-3	C10682	ko00999,ko01100,ko01110	C10682	-
Zbqp002613	1-(2-(pyridin-3-yl)-2,3-dihydro-1H-pyrrol-1-yl)propan-1-one	Alkaloids	Pyridine alkaloids	C12H14N2O	203.117	144.08	202.111	[M+H]+	3	-	-	-	-	-
Lmlp011588	3,4-Secours-4(23),12-dien-3-oic acid (Roburic acid)	Terpenoids	Triterpene	C30H48O2	441.37	217.19	440.365	[M+H]+	2	6812-81-3	-	-	-	-
pmp000263	3-Hydroxyurs-12,19-dien-28-oic acid (Sanguisorbigenin)	Terpenoids	Triterpene	C30H46O3	455.35	409.35	454.345	[M+H]+	1	-	-	-	-	-
zjmp120214	22-Hydroxy-oleanonic acid	Terpenoids	Triterpene	C30H46O4	471.345	435.325	470.34	[M+H]+	3	-	-	-	-	-
Wacyp01633	5-Galloylquinic acid	Phenolic acids	Phenolic acids	C14H16O10	345.08	153.02	344.074	[M+H]+	1	53584-43-3	-	-	-	-
MW0151087	His-Ser-Thr	Amino acids and derivatives	Amino acids and derivatives	C13H21N5O6	344.15	145.05	343.149	[M+H]+	3	-	-	-	-	-
MWStz552	Dhurrin	Alkaloids	Phenolamine	C14H17NO7	329.135	132.044	311.101	[M+NH4]+	3	499-20-7	C05143	ko00460,ko01100,ko01110	C05143	-
Lcfp036464	Indoline	Alkaloids	Plumerane	C8H9N	120.08	103.05	119.073	[M+H]+	2	496-15-1	-	-	-	-
pmp001287	N-Benzylmethylene isomethylamine	Alkaloids	Alkaloids	C8H9N	120.08	103.05	119.073	[M+H]+	1	-	-	-	-	-
Zasp102439	m-Aminophenylacetylene	Alkaloids	Alkaloids	C8H7N	118.06	91.05	117.058	[M+H]+	1	54060-30-9	-	-	-	-
MWSmce471	Fagomine	Alkaloids	Piperidine alkaloids	C6H13NO3	148.096	86.0626	147.089	[M+H]+	3	53185-12-9	C10144	-	C10144	-
MWS201054	O-Acetyl-L-homoserine	Amino acids and derivatives	Amino acids and derivatives	C6H11NO4	162.08	56.05	161.069	[M+H]+	3	250736-84-6	C01077	ko00270,ko01100	C01077	-
Hmsp000364	L-Cyclopentylglycine	Amino acids and derivatives	Amino acids and derivatives	C7H13NO2	144.1	98.09	143.095	[M+H]+	3	2521-84-8	-	-	-	-
Zkep1310	4-Hydroxy-l-tryptophan*	Amino acids and derivatives	Amino acids and derivatives	C11H12N2O3	221.09	130.06	220.085	[M+H]+	1	25242-90-4	C21777	ko00901	C21777	-
mws1474	5,7-Dihydroxy-3',4',5'-trimethoxyflavone	Flavonoids	Flavones	C18H16O7	345.1	284.07	344.09	[M+H]+	3	18103-42-9	C19807	-	C19807	MetMap121
Walp007043	2-Aminohexadecane-1,4-diol	Lipids	Sphingolipids	C16H35NO2	274.27	88.08	273.267	[M+H]+	1	-	-	-	-	-
MWS20172	5-Hydroxymethylfurfural*	Others	Aldehyde compounds	C6H6O3	127.04	53.04	126.032	[M+H]+	1	67-47-0	C11101	-	C11101	-
MW0152403	Leu-Leu-Met	Amino acids and derivatives	Amino acids and derivatives	C17H33N3O4S1	398.2	132.1	375.219	[M+Na]+	3	-	-	-	-	-
Lmjp005033	Quercetagetin-3,4'-Dimethyl Ether	Flavonoids	Flavonols	C17H14O8	347.08	314.04	346.069	[M+H]+	3	-	-	-	CM00556	MetMap116,MetMap117
Wasdp10471	4-Pentylbenzene-1,2-diol	Others	Others	C11H16O2	181.12	135.12	180.115	[M+H]+	1	2525-11-3	-	-	-	-
Layp002880	5,7-Dihydroxychromone glucoside	Others	Chromone	C15H16O9	341.09	179.03	340.079	[M+H]+	1	-	-	-	-	-
Zbzp007397	5,6,7,7a-tetrahydro-4,4,7a-trimethyl-2(4H)-benzofuranone	Others	Others	C11H16O2	181.12	135.12	180.115	[M+H]+	3	15356-74-8	-	-	-	-
Safp014897	N-{3-[N-(4-{[1-hydroxy-3-(4-hydroxyphenyl)prop-2-en-1-ylidene]amino}butyl)-3-(4-hydroxyphenyl)prop-2-enamido]propyl}-3-(4-hydroxyphenyl)prop-2-enimidic acid*	Alkaloids	Phenolamine	C34H37N3O6	584.28	438.24	583.268	[M+H]+	1	-	-	-	-	-
Wahp006114	Tri-p-coumaroyl Spermidine*	Alkaloids	Phenolamine	C34H37N3O6	584.28	438.24	583.268	[M+H]+	1	-	-	-	-	-
Wasyqp1765	Styrylamine	Alkaloids	Alkaloids	C8H9N	120.08	77.04	119.073	[M+H]+	1	83148-11-2	-	-	-	-
Zbsp005869	7,4'-Dihydroxy-3,5,3'-trimethoxyflavone	Flavonoids	Flavonols	C18H16O7	345.1	315.05	344.09	[M+H]+	3	13459-09-1	-	-	-	-
Lmmp003817	Kaempferol-3-O-(6''-malonyl)glucoside*	Flavonoids	Flavonols	C24H22O14	535.11	287.05	534.101	[M+H]+	1	81149-02-2	-	-	CM00478	MetMap113
Hmap010529	Farnesiferol B	Lignans and Coumarins	Coumarins	C24H30O4	383.216	163.04	382.214	[M+H]+	3	-	-	-	-	-
MWSmce265	Decursinol	Lignans and Coumarins	Coumarins	C14H14O4	247.09	229.09	246.089	[M+H]+	3	23458-02-8	C09259	-	C09259	-
MWSmce016	Nicotinic Acid Methyl Ester(Methyl Nicotinate)	Alkaloids	Pyridine alkaloids	C7H7NO2	138.05	78.03	137.048	[M+H]+	3	93-60-7	-	-	-	-
Smbp005175	Rivularin*	Flavonoids	Flavones	C18H16O7	345.09	330.07	344.09	[M+H]+	3	70028-59-0	-	-	CM01084	MetMap120
Zmhp004065	7,8-Dihydroxy-5,6,4'-trimethoxyflavone*	Flavonoids	Flavones	C18H16O7	345.1	330.07	344.09	[M+H]+	3	-	-	-	CM01064	MetMap120
MWStz572	3,3',4-O-Trimethylellagic acid	Tannins	Tannin	C17H12O8	345.06	330.04	344.053	[M+H]+	1	1617-49-8	C10836	-	C10836	-
MWS201445	Val-Pro	Amino acids and derivatives	Amino acids and derivatives	C10H18N2O3	215.14	116.07	214.132	[M+H]+	3	20488-27-1	-	-	-	-
Sazp007361	Collinusin	Lignans and Coumarins	Lignans	C21H18O6	367.12	335.09	366.11	[M+H]+	3	17990-72-6	-	-	-	-
Wcgp010223	3-(Cyclohexen-1-yl)-2-hydroxy-4a,5-dimethyl-2,3,4,5,6,7,8,8a-octahydronaphthalen-1-one	Others	Others	C18H28O2	277.22	93.07	276.209	[M+H]+	3	-	-	-	-	-
WaXYp02357	2-(Trideuteriomethyl)quinolin-4-amine	Alkaloids	Quinoline alkaloids	C10H10N2	159.09	132.08	158.083	[M+H]+	1	-	-	-	-	-
Hmhp005160	Rehderianin I	Flavonoids	Flavones	C17H14O7	331.07	316.05	330.074	[M+H]+	3	90965-30-3	-	-	-	-
Lskp211437	Glucosyl tormentate	Terpenoids	Triterpene Saponin	C36H58O10	651.41	453.34	650.403	[M+H]+	3	-	-	-	-	-
Lskp211438	Quadranoside I	Terpenoids	Triterpene Saponin	C36H58O10	651.42	453.34	650.403	[M+H]+	3	-	-	-	-	-
Lmhp001732	L-Prolyl-L-Phenylalanine	Amino acids and derivatives	Amino acids and derivatives	C14H18N2O3	263.14	70.06	262.132	[M+H]+	2	13589-02-1	-	-	-	-
pmp000268	2-Hydroxymethyl-A(1)-nor-19,24-dihydroxyurs-2,12-dien-28-oic acid (Rosamultic acid)	Terpenoids	Triterpene	C30H46O5	487.34	405.31	486.334	[M+H]+	1	214285-76-4	-	-	-	-
Zbdp007825	5,4'-Dihydroxy-7,2',5'-trimethoxyisoflavone (Derrugenin)	Flavonoids	Isoflavones	C18H16O7	345.096	315.048	344.09	[M+H]+	3	73428-16-7	-	-	CM00409	MetMap112
pmb0374	2-Aminopurine	Nucleotides and derivatives	Nucleotides and derivatives	C5H5N5	136.06	119.04	135.054	[M+H]+	3	452-06-2	-	-	-	-
Xmbp001692	2,4,6-Trihydroxybenzoic acid	Phenolic acids	Phenolic acids	C7H6O5	171.03	81.03	170.022	[M+H]+	1	83-30-7	-	-	CM020396	MetMap157,MetMap158
MW0151034	His-Met-Val	Amino acids and derivatives	Amino acids and derivatives	C16H27N5O4S1	386.18	224.12	385.178	[M+H]+	3	-	-	-	-	-
Wmlp000056	3,5-Dimethoxy-4-hydroxybenzaldehyde	Others	Aldehyde compounds	C9H10O4	183.06	91.05	182.058	[M+H]+	2	-	-	-	-	-
pme1474	5'-Deoxy-5'-(methylthio)adenosine	Nucleotides and derivatives	Nucleotides and derivatives	C11H15N5O3S	298.1	136.06	297.09	[M+H]+	1	2457-80-9	C00170	ko00270,ko00908,ko01100	C00170	-
Lmcp005645	Quercetin-3,4'-Dimethyl Ether	Flavonoids	Flavonols	C17H14O7	331.08	287.05	330.074	[M+H]+	3	33429-83-3	-	-	CM00549	MetMap117
Wcdp001713	Daphnetin-8-Glucoside	Lignans and Coumarins	Coumarins	C15H16O9	341.08	179.04	340.079	[M+H]+	2	20853-56-9	-	-	CM01441	MetMap133
pme2693	N-Acetylputrescine	Alkaloids	Alkaloids	C6H14N2O	131.12	114.09	130.111	[M+H]+	3	18233-70-0	C02714	ko00330,ko01100	C02714	-
pmb0501	Agmatine	Alkaloids	Alkaloids	C5H14N4	131.13	114.1	130.122	[M+H]+	3	306-60-5	C00179	ko00330,ko00999,ko01100,ko01110	C00179	-
MW0153660	Met-Ser-His	Amino acids and derivatives	Amino acids and derivatives	C14H23N5O5S1	374.14	177.05	373.142	[M+H]+	3	-	-	-	-	-
Lafp004732	7-Hydroxy-costol-glucoside	Terpenoids	Sesquiterpenoids	C21H34O7	399.24	219.17	398.23	[M+H]+	1	-	-	-	-	-
Lmcsp00364	Succinyl arginine	Amino acids and derivatives	Amino acids and derivatives	C10H18N4O5	275.14	175.12	274.128	[M+H]+	3	2478-02-6	C03296	ko00330,ko01100	C03296	-
MWS04559g	3-Hydroxy-L-phenylalanine*	Amino acids and derivatives	Amino acids and derivatives	C9H11NO3	182.08	136.08	181.074	[M+H]+	1	587-33-7	C20807	-	C20807	-
mws0250	L-Tyrosine*	Amino acids and derivatives	Amino acids and derivatives	C9H11NO3	182.08	136.08	181.074	[M+H]+	1	60-18-4	C00082	ko00130,ko00261,ko00350,ko00360,ko00400,ko00460,ko00730,ko00940,ko00950,ko00965,ko00966,ko00970,ko00999,ko01100,ko01110,ko01210,ko01230,ko01240	C00082	-
pmb0530	Nicotinic acid adenine dinucleotide	Nucleotides and derivatives	Nucleotides and derivatives	C21H27N7O14P2	664.12	136.06	663.109	[M+H]+	3	53-84-9	C00003	ko00190,ko00730,ko00760,ko01100,ko01240,ko04148	C00003	-
WaTKp12398	Streterpene C	Terpenoids	Sesquiterpenoids	C16H30O3	271.23	69.07	270.219	[M+H]+	3	-	-	-	-	-
Zbyp002336	p-galloyl-oxyphenyl-β-D-glucoside	Phenolic acids	Phenolic acids	C21H24O11	453.14	291.09	452.13	[M+H]+	3	-	-	-	-	-
pme1184	2'-Deoxyguanosine	Nucleotides and derivatives	Nucleotides and derivatives	C10H13N5O4	268.1	152.06	267.097	[M+H]+	3	961-07-9	C00330	ko00230,ko01100,ko01232,ko02010	C00330	-
HX1373	threo-guaiacylglycerol-β-coniferyl ether	Lignans and Coumarins	Lignans	C20H24O7	377.16	163.08	376.152	[M+H]+	2	-	-	-	-	-
pma2987	Histidinol	Alkaloids	Alkaloids	C6H11N3O	142.1	124.09	141.09	[M+H]+	3	501-28-0	C00860	ko00340,ko01100,ko01110,ko01230	C00860	-
pmp000097	Guvacoline	Alkaloids	Piperidine alkaloids	C7H11NO2	142.09	124.07	141.079	[M+H]+	3	495-19-2	C16821	-	C16821	-
Lcwp000595	9alpha-Hydroxy-11beta,13-Dihydrozaluzanin C	Terpenoids	Sesquiterpenoids	C15H20O4	265.14	119.08	264.136	[M+H]+	3	-	-	-	-	-
zjmp120215	3,25-Epoxy-3-hydroxyurs-12-en-28-oic acid (Lantic acid)	Terpenoids	Triterpene	C30H46O4	471.344	435.322	470.34	[M+H]+	3	-	-	-	-	-
Hmmp001541	3-(3',5'-Dimethoxy-4'-hydroxy-benzylidene')-2-indolinone	Alkaloids	Plumerane	C17H15NO4	298.11	136.06	297.1	[M+H]+	3	-	-	-	-	-
MWS201437	Leu-Asp	Amino acids and derivatives	Amino acids and derivatives	C10H18N2O5	247.13	86.1	246.122	[M+H]+	3	32949-40-9	-	-	-	-
MW0155799	Pro-Asn-Met	Amino acids and derivatives	Amino acids and derivatives	C14H24N4O5S1	361.15	137.06	360.147	[M+H]+	3	-	-	-	-	-
mws0018	Spermine	Alkaloids	Alkaloids	C10H26N4	203.22	84.08	202.216	[M+H]+	3	71-44-3	C00750	ko00330,ko00410,ko00480,ko00770,ko01100,ko01240	C00750	-
Lmhp008885	LysoPE 15:0(2n isomer)*	Lipids	LPE	C20H42NO7P	440.28	299.26	439.27	[M+H]+	3	-	-	-	-	-
Wacyp07258	Kaempferol 3-(3,6-Di-P-Coumaroylglucoside)	Flavonoids	Flavonols	C39H32O15	741.18	147.04	740.174	[M+H]+	1	-	-	-	-	-
Lcfp001119	cis-Zeatin-O-glucoside*	Alkaloids	Alkaloids	C16H23N5O6	382.17	220.12	381.165	[M+H]+	1	71866-93-8	-	-	-	-
Walp007182	2-Aminohexadecane-1,15-diol	Lipids	Sphingolipids	C16H35NO2	274.27	88.08	273.267	[M+H]+	1	-	-	-	-	-
Hajp003548	(3,4-dihydroxyphenethyl alcohol 4-O-D-(6'-O-galloyl)-glucopyranoside	Phenolic acids	Phenolic acids	C21H24O12	469.13	153.02	468.127	[M+H]+	2	-	-	-	-	-
Sasp001236	7-Hydroxy-tryptophan*	Amino acids and derivatives	Amino acids and derivatives	C11H12N2O3	221.09	130.06	220.085	[M+H]+	1	-	-	-	-	-
MWSHY0023	Baicalein	Flavonoids	Flavones	C15H10O5	271.06	123.007	270.053	[M+H]+	3	491-67-8	C10023	-	C10023	-
Zmjp004795	5,6,7-Trihydroxy-8-methoxyflavone*	Flavonoids	Flavones	C16H12O6	301.072	286.046	300.063	[M+H]+	1	-	-	-	CM00893	MetMap110
MWSHC20110	8-Methoxyapigenin*	Flavonoids	Flavones	C16H12O6	301.07	286.05	300.063	[M+H]+	1	57096-02-3	-	-	CM00664	MetMap120
MWStz466	Phloretin 3',5'-Di-C-glucoside	Flavonoids	Flavones	C27H34O15	599.2	431.13	598.19	[M+H]+	1	357401-40-2	-	-	-	-
pme2828	4-Nitrophenol	Others	Others	C6H5NO3	140.03	98.96	139.027	[M+H]+	3	100-02-7	C00870	-	C00870	-
MWSmce496	Octahydrocurcumin	Phenolic acids	Phenolic acids	C21H28O6	377.19	137.06	376.189	[M+H]+	3	36062-07-4	-	-	CM01765	MetMap138
MWStz751	Monocrotaline N-oxide	Alkaloids	Alkaloids	C16H23NO7	342.155	137.083	341.147	[M+H]+	3	35337-98-5	-	-	-	-
WaXYp01907	N-[(R)-2-Hydroxy-3,3-dimethyl-4-(β-D-glucopyranosyloxy)butyryl]-β-alanine	Alkaloids	Alkaloids	C15H27NO10	382.17	220.12	381.163	[M+H]+	1	29493-59-2	-	-	-	-
Lmyp003348	Kaempferol-3-O-(6''-galloyl)galactoside*	Flavonoids	Flavonols	C28H24O15	601.12	287.06	600.111	[M+H]+	1	-	-	-	CM00534	MetMap113
Cmcp006013	Kajiichigoside F1(Euscaphic acid 28-O-β-D-glucopyranoside)	Terpenoids	Triterpene Saponin	C36H58O10	651.4	453.34	650.403	[M+H]+	3	95298-47-8	-	-	-	-
Lmcp000282	L-Carnitine	Alkaloids	Alkaloids	C7H15NO3	162.11	85.03	161.105	[M+H]+	3	541-15-1	C00318	-	C00318	-
MW0107840	Leucylproline	Amino acids and derivatives	Amino acids and derivatives	C11H20N2O3	229.15	142.09	228.147	[M+H]+	3	6403-35-6	-	-	-	-
MW0106308	Cystathionine	Amino acids and derivatives	Amino acids and derivatives	C7H14N2O4S	245.05	83	222.067	[M+Na]+	3	61135-95-3	C00542	-	C00542	-
MW0108809	Nitroarginine	Amino acids and derivatives	Amino acids and derivatives	C6H13N5O4	242.08	123.04	219.097	[M+Na]+	3	2149-70-4	C03417	-	C03417	-
MWS2076	2-Aminophenol	Alkaloids	Alkaloids	C6H7NO	110.06	65.04	109.053	[M+H]+	3	95-55-6	C01987	ko00380,ko01100	C01987	-
MWStz688	Nodakenetin*	Lignans and Coumarins	Coumarins	C14H14O4	247.096	175.038	246.089	[M+H]+	3	495-32-9	C09278	-	C09278	-
MWSHC2054	Adenine	Nucleotides and derivatives	Nucleotides and derivatives	C5H5N5	136.062	119.036	135.054	[M+H]+	3	73-24-5	C00147	ko00230,ko00908,ko01100,ko01110,ko01232	C00147	-
Lmxp000939	Zarzissine	Alkaloids	Alkaloids	C5H5N5	136.06	119.04	135.054	[M+H]+	2	160568-14-9	-	-	-	-
MWS1926	DL-Leucine*	Amino acids and derivatives	Amino acids and derivatives	C6H13NO2	132.1	86.1	131.095	[M+H]+	3	328-39-2	-	-	-	-
MWSHY0169	4',5,7-Trihydroxy-3',6-dimethoxyflavone (Jaceosidin)	Flavonoids	Flavones	C17H14O7	331.08	301.04	330.074	[M+H]+	3	18085-97-7	-	-	CM00935	MetMap121
Lcfp121026	N-p-hydroxybenxoylputrescine	Alkaloids	Phenolamine	C11H16N2O2	209.13	121.03	208.121	[M+H]+	2	-	-	-	-	-
Wmhp000055	2,5-Dimethoxybenzoquinone	Quinones	Quinones	C8H8O4	169.05	65.04	168.042	[M+H]+	1	3117-03-1	-	-	-	-
Qmyp101308	Anhydro-β-rotunol	Terpenoids	Sesquiterpenoids	C15H24O	221.19	95.08	220.183	[M+H]+	3	-	-	-	-	-
Yaap001430	3-O-galloyl-beta-d-glucose*	Phenolic acids	Phenolic acids	C13H16O10	333.08	171.03	332.074	[M+H]+	1	-	-	-	-	-
pmb0801	4-Pyridoxic acid-O-glucoside	Others	Vitamin	C14H19NO9	346.11	184.06	345.106	[M+H]+	2	-	-	-	-	-
mws1316	Hydroxygenkwanin	Flavonoids	Flavones	C16H12O6	301.07	258.05	300.063	[M+H]+	3	20243-59-8	-	-	CM00890	MetMap110,MetMap120
MW0147979	Cys-Arg-Asp	Amino acids and derivatives	Amino acids and derivatives	C13H24N6O6S1	393.15	153.05	392.148	[M+H]+	3	-	-	-	-	-
Wacyp07416	Kaempferol 3-(2,4-Di-P-Coumaroylglucoside)	Flavonoids	Flavonols	C39H32O15	741.18	147.05	740.174	[M+H]+	1	-	-	-	-	-
MWS201465	Glu-Phe*	Amino acids and derivatives	Amino acids and derivatives	C14H18N2O5	295.13	120.08	294.122	[M+H]+	2	20556-22-3	-	-	-	-
Lmlp002765	Stilbostemin B; 3,5-Dihydroxy-4-Methylbibenzyl	Others	Stilbene	C15H16O2	229.12	201.13	228.115	[M+H]+	3	162411-67-8	-	-	-	-
Lmqp006281	Kaempferol-3-O-(4''-O-acetyl)rhamnoside	Flavonoids	Flavonols	C23H22O11	475.12	287.06	474.116	[M+H]+	3	-	-	-	CM00528	MetMap114
MWS201419	Lys-Gly	Amino acids and derivatives	Amino acids and derivatives	C8H17N3O3	204.13	84.08	203.127	[M+H]+	3	7563-03-3	-	-	-	-
MWS201444	Gln-Gly	Amino acids and derivatives	Amino acids and derivatives	C7H13N3O4	204.1	84.04	203.091	[M+H]+	2	2650-65-9	-	-	-	-
MWS00204g	N-Ethylglycine*	Amino acids and derivatives	Amino acids and derivatives	C4H9NO2	104.071	58.0659	103.063	[M+H]+	2	627-01-0	-	-	-	-
pme3033	N,N-Dimethylglycine*	Amino acids and derivatives	Amino acids and derivatives	C4H9NO2	104.07	58.07	103.063	[M+H]+	2	1118-68-9	C01026	ko00260,ko01100	C01026	-
mws1383	Lumichrome	Alkaloids	Alkaloids	C12H10N4O2	243.09	145.08	242.08	[M+H]+	3	1086-80-2	C01727	ko00740	C01727	-
MWS04491	3,4-Dehydro-DL-proline	Amino acids and derivatives	Amino acids and derivatives	C5H7NO2	114.05	68.05	113.048	[M+H]+	3	3395-35-5	-	-	-	-
MW0109739	S-nitrosoglutathione	Amino acids and derivatives	Amino acids and derivatives	C10H16N4O7S	337.09	217.02	336.074	[M+H]+	3	57564-91-7	-	-	-	-
MWStz442	Cirsiliol (3',4',5-Trihydroxy-6,7-Dimethoxyflavone)	Flavonoids	Flavones	C17H14O7	331.083	298.049	330.074	[M+H]+	3	34334-69-5	C10033	-	C10033	-
MWSHY0069	Hispidulin (5,7,4'-Trihydroxy-6-methoxyflavone)*	Flavonoids	Flavones	C16H12O6	301.07	286.049	300.063	[M+H]+	1	1447-88-7	C10058	-	C10058	MetMap110
MWS20189	Tectorigenin	Flavonoids	Isoflavones	C16H12O6	301.07	286.05	300.063	[M+H]+	2	548-77-6	C10534	-	C10534	MetMap112
MWS1734	Anisic acid; 4-Methoxybenzoic acid	Phenolic acids	Phenolic acids	C8H8O3	153.05	109.06	152.047	[M+H]+	3	100-09-4	C02519	-	C02519	MetMap157
MWSmce613	Citicoline	Nucleotides and derivatives	Nucleotides and derivatives	C14H26N4O11P2	489.12	264.04	488.107	[M+H]+	3	987-78-0	C00307	ko00564,ko01100	C00307	-
Lmjp006197	Dihydronaphthalenone	Others	Ketone compounds	C10H10O	147.08	115.05	146.073	[M+H]+	2	530-93-8	-	-	-	-
MWSmce607	DL-Threonine	Amino acids and derivatives	Amino acids and derivatives	C4H9NO3	120.07	56.05	119.058	[M+H]+	3	80-68-2	-	-	-	-
MWStz569	Cinnamtannin A2	Tannins	Tannin	C60H50O24	1155.27	579.15	1154.27	[M+H]+	2	86631-38-1	C17625	-	C17625	-
Hmhp001812	2'-O-Methyladenosine	Nucleotides and derivatives	Nucleotides and derivatives	C11H15N5O4	282.12	136.06	281.112	[M+H]+	3	2140-79-6	-	-	-	-
Zmmp002167	L-Glutamyl-L-Tyrosine	Amino acids and derivatives	Amino acids and derivatives	C14H18N2O6	311.12	136.07	310.116	[M+H]+	3	-	-	-	-	-
Walp002129	4-Acetoxy-3-Methoxybenzoic Acid glucoside	Phenolic acids	Phenolic acids	C16H20O10	373.113	211.06	372.106	[M+H]+	3	-	-	-	-	-
HX1341	7-Hydroxycoumarin;Umbelliferone	Lignans and Coumarins	Coumarins	C9H6O3	163.04	89.04	162.032	[M+H]+	3	93-35-6	C09315	ko00999,ko01110	C09315	-
Wayp001841	6-Hydroxypseudooxynicotine O-glucoside	Alkaloids	Pyridine alkaloids	C16H24N2O7	357.164	195.113	356.158	[M+H]+	3	-	-	-	-	-
MWStz073	5-Hydroxy-2-pyrrolidinone	Alkaloids	Pyrrole alkaloids	C4H7NO2	102.05	84.05	101.048	[M+H]+	3	62312-55-4	-	-	-	-
Lcsp001861	Leu-Pro	Amino acids and derivatives	Amino acids and derivatives	C11H20N2O3	229.15	116.07	228.147	[M+H]+	2	-	-	-	-	-
MWSmce295	1-Arabinosyluracil	Nucleotides and derivatives	Nucleotides and derivatives	C9H12N2O6	245.07	113.03	244.07	[M+H]+	3	3083-77-0	-	-	-	-
pmp001168	Iristectorigenin B	Flavonoids	Isoflavones	C17H14O7	331.081	169.013	330.074	[M+H]+	3	39012-01-6	-	-	-	-
Hmtp000776	4,5,6-Trihydroxy-2-cyclohexen-1-ylideneacetonitrile	Alkaloids	Alkaloids	C8H9NO3	168.07	105.03	167.058	[M+H]+	3	-	-	-	-	-
pmc0281	Ribosyladenosine	Nucleotides and derivatives	Nucleotides and derivatives	C15H21N5O8	400.15	136.06	399.139	[M+H]+	3	-	-	-	-	-
pmp000724	Pseudoephedrine	Alkaloids	Alkaloids	C10H15NO	166.12	121.06	165.115	[M+H]+	2	90-82-4	C02765	ko00996,ko01100	C02765	-
mws0120	Choline Alfoscerate	Lipids	PC	C8H20NO6P	258.11	104.11	257.103	[M+H]+	3	28319-77-9	C00670	ko00564,ko00565	C00670	-
Wacyp03115	Iriflophenone	Others	Ketone compounds	C13H10O5	247.06	153.02	246.053	[M+H]+	1	52591-10-3	-	-	-	-
MW0156886	Ser-Pro-Asn	Amino acids and derivatives	Amino acids and derivatives	C12H20N4O6	339.12	160.08	316.138	[M+Na]+	3	-	-	-	-	-
WaXYp00950	Serotonin 5-O-glucoside	Alkaloids	Plumerane	C16H22N2O6	339.15	160.07	338.147	[M+H]+	1	-	-	-	-	-
Zbqp000676	3-(triazan-2-yl)propyl L-prolinate	Amino acids and derivatives	Amino acids and derivatives	C8H18N4O2	203.15	116.07	202.143	[M+H]+	3	-	-	-	-	-
pmp000468	Piperonal	Others	Aldehyde compounds	C8H6O3	151.04	93.03	150.032	[M+H]+	2	120-57-0	C10812	-	C10812	-
Zkep00434	Turanose	Others	Saccharides	C12H22O11	365.11	203.05	342.116	[M+Na]+	2	547-25-1	C19636	-	C19636	-
mws1715	Cordycepin (3'-Deoxyadenosine)*	Nucleotides and derivatives	Nucleotides and derivatives	C10H13N5O3	252.11	136.06	251.102	[M+H]+	3	73-03-0	C08431	-	C08431	-
Wacyp06174	2,7-Dimethylocta-2,4-Dienal-8-ol 8-O-(beta-D-Xylopyranosyl)-beta-D-glucopyranoside	Terpenoids	Monoterpenoids	C21H34O11	480.25	151.11	462.21	[M+NH4]+	1	-	-	-	-	-
HX1349	dihydro-4-hydroxy-5-hydroxymethyl-2(3H)-furanone	Others	Others	C5H8O4	133.05	69.04	132.042	[M+H]+	3	-	-	-	-	-
MWS3020	N-Acetylcadaverine	Alkaloids	Alkaloids	C7H16N2O	145.13	86.1	144.126	[M+H]+	3	32343-73-0	-	-	-	-
MWS04528	L-Homocysteinesulfinic acid	Amino acids and derivatives	Amino acids and derivatives	C4H9NO4S	168.03	56.05	167.025	[M+H]+	3	2686-70-6	-	-	-	-
Lmfp001509	1-O-Galloyl-rhamnose	Phenolic acids	Phenolic acids	C13H16O9	317.09	153.02	316.079	[M+H]+	2	-	-	-	CM020531	MetMap155
Wbtp006052	Protoapigenone	Flavonoids	Other Flavonoids	C15H10O6	287.06	287.06	286.048	[M+H]+	3	-	-	-	-	-
Wbjp001317	vasicinone	Alkaloids	Alkaloids	C11H10N2O2	203.08	130.07	202.074	[M+H]+	3	486-64-6	C10744	-	C10744	-
YC512113	Cotinine-glucoside*	Alkaloids	Pyridine alkaloids	C16H22N2O6	339.155	177.102	338.148	[M+H]+	2	-	-	-	-	-
Wacyp01167	(6-amino-3-oxohexan-2-yl)proline	Amino acids and derivatives	Amino acids and derivatives	C11H20N2O3	229.15	142.09	228.147	[M+H]+	1	-	-	-	-	-
mws0847	1-Methyladenine	Nucleotides and derivatives	Nucleotides and derivatives	C6H7N5	150.08	133.05	149.07	[M+H]+	2	5142-22-3	C02216	-	C02216	-
Wbjp001169	o-Carboxy-5-hydroxytryptamine	Alkaloids	Alkaloids	C11H12N2O3	221.09	130.06	220.085	[M+H]+	1	-	-	-	-	-
Lskp211249	epieudesmin	Lignans and Coumarins	Lignans	C22H26O6	387.18	137.06	386.173	[M+H]+	2	-	-	-	-	-
Yshj000011	2,6-dimethoxy-4-hydroxyphenyl-1-O-beta-D-glucopyranoside*	Others	Others	C14H20O9	333.12	171.06	332.111	[M+H]+	1	-	-	-	-	-
Zbdp002220	2,6-Dimethoxyhydroquinone-1-O-glucoside*	Others	Others	C14H20O9	333.117	171.065	332.111	[M+H]+	1	-	-	-	-	-
MWStz519	Wistin	Flavonoids	Isoflavones	C23H24O10	461.14	299.09	460.137	[M+H]+	2	19046-26-5	-	-	-	-
Hmyp002656	Methyl dioxindole-3-acetate	Alkaloids	Plumerane	C11H11NO4	222.08	130.06	221.069	[M+H]+	3	57061-18-4	-	-	-	-
NK10264324	Phloroglucinol	Others	Others	C6H6O3	127.04	81.03	126.032	[M+H]+	2	108-73-6	C02183	ko01100	C02183	-
zjzp121616	5-Hydroxy-2-Carbonylcadinane-12,7-lactone	Terpenoids	Sesquiterpenoids	C15H20O4	265.14	135.08	264.136	[M+H]+	3	-	-	-	-	-
Zbqp002380	Tyr-Leu	Amino acids and derivatives	Amino acids and derivatives	C15H22N2O4	295.16	136.08	294.158	[M+H]+	3	17355-10-1	-	-	-	-
pme3388	Homoarginine	Amino acids and derivatives	Amino acids and derivatives	C7H16N4O2	189.13	144.1	188.127	[M+H]+	3	156-86-5	C01924	-	C01924	-
MWS201447	Phe-Ala	Amino acids and derivatives	Amino acids and derivatives	C12H16N2O3	237.12	120.09	236.116	[M+H]+	3	3918-87-4	-	-	-	-
pme0008	L-Citrulline	Amino acids and derivatives	Amino acids and derivatives	C6H13N3O3	176.1	113.07	175.096	[M+H]+	3	372-75-8	C00327	ko00220,ko01100,ko01110,ko01230	C00327	-
Waptp03252	Procyanidin B7	Tannins	Proanthocyanidins	C30H26O12	579.15	127.04	578.142	[M+H]+	3	-	-	-	-	-
MWS201476	Ala-His	Amino acids and derivatives	Amino acids and derivatives	C9H14N4O3	227.11	110.07	226.107	[M+H]+	3	3253-17-6	-	-	-	-
MWS1039a	3-Amino-2-methylpropanoic acid	Amino acids and derivatives	Amino acids and derivatives	C4H9NO2	104.07	57.03	103.063	[M+H]+	3	4249-19-8	C03284	ko00280,ko01100	C03284	-
Wagp000949	N-Acetylleucine O-Glucoside	Alkaloids	Alkaloids	C14H25NO8	336.17	174.11	335.158	[M+H]+	3	-	-	-	-	-
MWS20201	1-O-Galloyl-β-D-glucose*	Phenolic acids	Phenolic acids	C13H16O10	333.08	171.03	332.074	[M+H]+	1	58511-73-2	C01158	ko00999	C01158	MetMap155
Lacp001298	4-Hydroxy-3-methoxy-β-phenethylamine	Alkaloids	Alkaloids	C9H13NO2	168.1	91.05	167.095	[M+H]+	3	-	-	-	-	-
MW0109387	Prolylhistidine	Amino acids and derivatives	Amino acids and derivatives	C11H16N4O3	253.13	85.03	252.122	[M+H]+	3	-	-	-	-	-
Lcfp121030	Furaneol4-glucoside	Others	Others	C12H18O8	291.11	129.06	290.1	[M+H]+	2	121063-56-7	-	-	-	-
MWS201442	Phe-Thr	Amino acids and derivatives	Amino acids and derivatives	C13H18N2O4	267.13	120.08	266.127	[M+H]+	3	51352-44-4	-	-	-	-
Wahlp01697	Methyl 3-oxo-2-phenylpropanoate	Phenolic acids	Phenolic acids	C10H10O3	179.07	91.05	178.063	[M+H]+	1	5894-79-1	-	-	-	-
NK10251888	NG,NG-Dimethyl-L-arginine*	Amino acids and derivatives	Amino acids and derivatives	C8H18N4O2	203.15	70.07	202.143	[M+H]+	3	30315-93-6	C03626	-	C03626	-
MWS5164	N,N'-Dimethylarginine;SDMA*	Amino acids and derivatives	Amino acids and derivatives	C8H18N4O2	203.15	70.07	202.143	[M+H]+	3	30344-00-4	-	-	-	-
mws0572	5-Methylcytosine	Nucleotides and derivatives	Nucleotides and derivatives	C5H7N3O	126.07	109.04	125.059	[M+H]+	2	554-01-8	C02376	ko00240,ko01100	C02376	-
pmp001198	6-Deoxyfagomine	Alkaloids	Piperidine alkaloids	C6H13NO2	132.1	57.03	131.095	[M+H]+	3	197449-09-5	-	-	-	-
pme0274	6-Aminocaproic acid	Organic acids	Organic acids	C6H13NO2	132.1	69.07	131.095	[M+H]+	3	60-32-2	C02378	ko01100	C02378	-
MWS1771	L-Tyrosine methyl ester	Amino acids and derivatives	Amino acids and derivatives	C10H13NO3	196.1	91.05	195.089	[M+H]+	3	1080-06-4	C03404	-	C03404	-
Lmyp000435	Nicotine-N-glucuronide*	Alkaloids	Pyridine alkaloids	C16H22N2O6	339.16	177.1	338.148	[M+H]+	2	152306-59-7	-	-	-	-
Cmqp001987	8-hydroxy-10-hydrosweroside	Terpenoids	Monoterpenoids	C16H24O10	377.144	179.07	376.137	[M+H]+	3	-	-	-	-	-
MW0144199	Abu-Abu-OH	Amino acids and derivatives	Amino acids and derivatives	C13H16N2O6	319.08	139.04	296.101	[M+Na]+	3	-	-	-	-	-
HJAP136	Quercetin-3-O-(2''-O-rhamnosyl)rutinoside-7-O-glucoside	Flavonoids	Flavonols	C39H50O25	919.27	303.05	918.264	[M+H]+	3	-	-	-	CM00648	MetMap115,MetMap116
HX1366	coumarin	Lignans and Coumarins	Coumarins	C9H6O2	147.04	91.05	146.037	[M+H]+	3	-	C05851	ko00999,ko01110	C05851	-
Ladp002110	4-hydroxy-2-oxo-1,2-dihydroquinoline-3-carboxylic acid*	Alkaloids	Quinoline alkaloids	C10H7NO4	206.04	160.04	205.037	[M+H]+	2	73776-24-6	-	-	-	-
Wasyqp2711	2-(Hydroxymethyl)Cyclohexa-2,5-Diene-1,4-Dione	Others	Others	C7H6O3	139.04	121.03	138.032	[M+H]+	2	644-17-7	-	-	-	-
pme1266	3-Methylxanthine	Nucleotides and derivatives	Nucleotides and derivatives	C6H6N4O2	167.06	124.05	166.049	[M+H]+	3	1076-22-8	C16357	ko00232,ko01100,ko01110	C16357	-
MW0156004	Pro-Thr-His	Amino acids and derivatives	Amino acids and derivatives	C15H23N5O5	354.18	139.07	353.17	[M+H]+	3	-	-	-	-	-
Latp003160	6-Hydroxymellein	Lignans and Coumarins	Coumarins	C10H10O4	195.06	117.03	194.057	[M+H]+	3	70901-60-9	C02379	-	C02379	MetMap128
mws1346	L-Homoglutamic acid	Amino acids and derivatives	Amino acids and derivatives	C6H11NO4	162.08	98.06	161.069	[M+H]+	3	1118-90-7	C00956	ko00300,ko00310,ko01100,ko01110,ko01210,ko01230	C00956	-
mws0255	Cytosine	Nucleotides and derivatives	Nucleotides and derivatives	C4H5N3O	112.05	95.02	111.043	[M+H]+	3	71-30-7	C00380	ko00240,ko01100,ko01232	C00380	-
MW0148015	Cys-His-Leu	Amino acids and derivatives	Amino acids and derivatives	C15H25N5O4S1	372.16	210.11	371.163	[M+H]+	3	-	-	-	-	-
mws5042	L-Glycyl-L-phenylalanine*	Amino acids and derivatives	Amino acids and derivatives	C11H14N2O3	223.11	120.09	222.1	[M+H]+	3	721-66-4	-	-	-	-
MWS4296	Gly-Phe*	Amino acids and derivatives	Amino acids and derivatives	C11H14N2O3	223.11	120.08	222.1	[M+H]+	3	3321-03-7	-	-	-	-
MW0150444	Gly-Phe-Asn	Amino acids and derivatives	Amino acids and derivatives	C15H20N4O5	359.13	147.04	336.143	[M+Na]+	3	-	-	-	-	-
zjgp122326	Pyridine-4-formyl-O-β-D-glucopyranoside	Alkaloids	Pyridine alkaloids	C12H15NO7	286.09	124.04	285.085	[M+H]+	1	-	-	-	-	-
ML10198935	N-Methylserotonin	Alkaloids	Plumerane	C11H14N2O	191.12	160.08	190.111	[M+H]+	2	1134-01-6	C06212	ko00380	C06212	-
Lbhp011908	Caffeyl fraxin	Lignans and Coumarins	Coumarins	C25H24O13	533.13	163.04	532.122	[M+H]+	2	-	-	-	-	-
Walp004906	2-Aminotetradecane-1,11,13-triol	Lipids	Sphingolipids	C14H31NO3	262.24	88.08	261.23	[M+H]+	1	-	-	-	-	-
Zbqp000949	5-methyl 1-propyl L-glutamate	Amino acids and derivatives	Amino acids and derivatives	C9H17NO4	204.12	85.03	203.116	[M+H]+	2	-	-	-	-	-
pme2617	L-Methionine Sulfoxide	Amino acids and derivatives	Amino acids and derivatives	C5H11NO3S	166.05	102.06	165.046	[M+H]+	3	3226-65-1	C02989	ko00270,ko01100	C02989	-
Lmlp003024	N'-p-Coumaroylagmatine-glucoside	Alkaloids	Phenolamine	C20H30O7N4	439.22	277.17	438.211	[M+H]+	3	-	-	-	-	-
Wasyqp3073	p-Coumaroyl Aminogalactitol	Phenolic acids	Phenolic acids	C15H21NO8	344.13	147.04	343.127	[M+H]+	1	-	-	-	-	-
Qmwp111611	Evolide B	Terpenoids	Sesquiterpenoids	C11H14O4	211.1	121.1	210.089	[M+H]+	3	-	-	-	-	-
mws0224	DL-Methionine	Amino acids and derivatives	Amino acids and derivatives	C5H11NO2S	150.06	61.01	149.051	[M+H]+	3	59-51-8	C01733	-	C01733	-
Safp003376	Diaspanoside C	Terpenoids	Sesquiterpenoids	C21H30O9	427.2	265.14	426.189	[M+H]+	3	-	-	-	-	-
MWSmce706	Cyclo(Ala-Gly)	Amino acids and derivatives	Amino acids and derivatives	C5H8N2O2	129.07	56.05	128.059	[M+H]+	3	4526-77-6	-	-	-	-
pmp001143	Curculigine	Phenolic acids	Phenolic acids	C23H28O12	497.17	479.15	496.158	[M+H]+	3	156161-96-5	-	-	-	-
Hmjp003123	Quercetin-5-O-glucuronide*	Flavonoids	Flavonols	C21H18O13	479.08	303.06	478.075	[M+H]+	1	-	-	-	CM00573	MetMap117
MWS20645	Gly-Tyr*	Amino acids and derivatives	Amino acids and derivatives	C11H14N2O4	239.103	136.076	238.095	[M+H]+	3	658-79-7	-	-	-	-
MWS201479	Tyr-Gly*	Amino acids and derivatives	Amino acids and derivatives	C11H14N2O4	239.1	136.08	238.095	[M+H]+	3	673-08-5	-	-	-	-
mws0227	L-Leucine*	Amino acids and derivatives	Amino acids and derivatives	C6H13NO2	132.102	86.0964	131.095	[M+H]+	3	61-90-5	C00123	ko00280,ko00290,ko00966,ko00970,ko01100,ko01110,ko01210,ko01230,ko02010	C00123	-
mws0258	L-Isoleucine*	Amino acids and derivatives	Amino acids and derivatives	C6H13NO2	132.1	86.1	131.095	[M+H]+	3	73-32-5	C00407	ko00280,ko00290,ko00460,ko00960,ko00966,ko00970,ko01100,ko01110,ko01210,ko01230,ko02010	C00407	-
Smzp003407	11-O-Vanilloylbergenin	Lignans and Coumarins	Coumarins	C22H22O12	479.11	151.03	478.111	[M+H]+	3	-	-	-	-	-
Zmjp000182	N-Monomethyl-L-arginine*	Amino acids and derivatives	Amino acids and derivatives	C7H16N4O2	189.13	70.07	188.127	[M+H]+	3	17035-90-4	C03884	-	C03884	-
Wbmp001002	4-methoxybenzamide	Alkaloids	Alkaloids	C8H9NO2	152.07	107.05	151.063	[M+H]+	3	3424-93-9	-	-	-	-
mws0677	N-Acetyl-5-hydroxytryptamine	Alkaloids	Plumerane	C12H14N2O2	219.11	160.08	218.106	[M+H]+	3	1210-83-9	C00978	ko00380,ko01100,ko01110	C00978	-
MEDN0838	N-Methyl-D-aspartic acid	Amino acids and derivatives	Amino acids and derivatives	C5H9NO4	170.04	134.06	147.053	[M+Na]+	3	6384-92-5	C12269	-	C12269	-
Layp000971	Hydroxymenisdaurin D	Alkaloids	Alkaloids	C14H21NO8	332.13	152.07	331.127	[M+H]+	3	-	-	-	-	-
mws0230	L-Threonine	Amino acids and derivatives	Amino acids and derivatives	C4H9NO3	120.07	74.06	119.058	[M+H]+	3	72-19-5	C00188	ko00260,ko00261,ko00290,ko00470,ko00860,ko00970,ko01100,ko01110,ko01230,ko02010	C00188	-
Walbp00988	Pyridoxal Glucoside	Alkaloids	Pyridine alkaloids	C14H19NO8	330.12	150.05	329.111	[M+H]+	1	-	-	-	-	-
Lskp211431	Methyl {(1R,2S,3S)-3-(B-D-glucopyransyloxy)-2-[(2'Z)-pent-2-en-1-ylI]cyclopentyl}acete	Others	Others	C19H32O8	389.22	133.1	388.21	[M+H]+	3	-	-	-	-	-
Lhdp102522	Sanguiin H4*	Tannins	Tannin	C27H22O18	635.09	277.03	634.081	[M+H]+	1	84316-77-8	-	-	-	-
mws1587	L-Norleucine*	Amino acids and derivatives	Amino acids and derivatives	C6H13NO2	132.1	86.1	131.095	[M+H]+	3	327-57-1	C01933	-	C01933	-
pmb0891	Cis-Zeatin-7-N-glucoside*	Alkaloids	Alkaloids	C16H23N5O6	382.172	220.119	381.165	[M+H]+	1	38165-56-9	C16443	ko00908,ko01110	C16443	-
Wahlp02159	D-Pantothenic Acid 4'-O-Beta-Glucoside	Others	Vitamin	C15H27NO10	382.17	220.12	381.163	[M+H]+	1	29588-37-2	-	-	-	-
pmb0892	Trans-Zeatin-1-O-Glucoside	Alkaloids	Alkaloids	C16H23N5O6	382.172	136.3	381.165	[M+H]+	3	56329-06-7	C03423	ko00908,ko01110	C03423	-
MWSmce064	Hematoxylin	Phenolic acids	Phenolic acids	C16H14O6	303.08	149.06	302.079	[M+H]+	3	517-28-2	C09931	-	C09931	-
mws0049	Gallocatechin	Flavonoids	Flavanols	C15H14O7	307.08	139.04	306.074	[M+H]+	1	970-73-0	C12127	ko00941,ko01110	C12127	MetMap140
Lcsp000520	Alanylproline	Amino acids and derivatives	Amino acids and derivatives	C8H14N2O3	187.11	70.07	186.1	[M+H]+	3	13485-59-1	-	-	-	-
Zbsp002100	Catechin-(4alpha→8)-gallocatechin	Flavonoids	Flavanols	C30H26O13	595.14	289.07	594.137	[M+H]+	2	-	-	-	CM01811	MetMap140
mws0260	L-Arginine	Amino acids and derivatives	Amino acids and derivatives	C6H14N4O2	175.12	116.07	174.112	[M+H]+	3	74-79-3	C00062	ko00220,ko00261,ko00330,ko00470,ko00970,ko01100,ko01110,ko01230,ko02010,ko04148	C00062	-
Zmdp000292	Arginine methyl ester*	Amino acids and derivatives	Amino acids and derivatives	C7H16N4O2	189.14	70.07	188.127	[M+H]+	3	-	-	-	-	-
Lmjp001367	Cyanidin 3-O-(beta-D-xylosyl-(1->2)-beta-D-galactoside)	Flavonoids	Anthocyanidins	C26H29O15+	581.15	287.05	581.15	[M]+	3	-	C20468	-	C20468	-
pme3827	3,4-Dihydroxy-L-phenylalanine (L-Dopa)	Amino acids and derivatives	Amino acids and derivatives	C9H11NO4	198.08	152.07	197.069	[M+H]+	2	59-92-7	C00355	ko00350,ko00950,ko00965,ko01100,ko01110	C00355	-
mws0232	Riboflavin (Vitamin B2)	Others	Vitamin	C17H20N4O6	377.15	243.09	376.138	[M+H]+	3	83-88-5	C00255	ko00740,ko01100,ko01110,ko01240,ko02010	C00255	-
pmb0818	Methoxyindoleacetic acid	Alkaloids	Plumerane	C11H11NO3	206.08	145.05	205.074	[M+H]+	3	3471-31-6	C05660	ko00380	C05660	-
Hmbp001276	Gallacetophenone	Others	Ketone compounds	C8H8O4	169.05	65.03	168.042	[M+H]+	2	528-21-2	-	-	-	-
Lcyp000676	Isoscopolin	Lignans and Coumarins	Coumarins	C16H18O9	355.1	163.04	354.095	[M+H]+	3	20186-29-2	-	-	CM01404	MetMap129
Lhzp102808	Sesamin	Lignans and Coumarins	Lignans	C20H18O6	355.1	163.04	354.11	[M+H]+	3	607-80-7	C10882	-	C10882	-
MW0145879	Asn-Pro-Ser	Amino acids and derivatives	Amino acids and derivatives	C12H20N4O6	317.14	137.06	316.138	[M+H]+	3	-	-	-	-	-
Wcjp002598	8-hydroxyquinoline	Alkaloids	Quinoline alkaloids	C9H7NO	146.06	91.05	145.053	[M+H]+	1	148-24-3	C19434	-	C19434	-
Lazn002158	3,4'-Dihydroxypropiophenone glucoside	Phenolic acids	Phenolic acids	C15H20O8	329.12	121.03	328.116	[M+H]+	1	-	-	-	-	-
Zmcp002924	Cyanidin 3-O-sophoroside	Flavonoids	Anthocyanidins	C27H31O16+	611.16	287.05	611.161	[M]+	3	38820-68-7	C16306	ko00942	C16306	-
mws5035	L-Leucyl-L-phenylalanine	Amino acids and derivatives	Amino acids and derivatives	C15H22N2O3	279.17	120.08	278.163	[M+H]+	3	56217-82-4	-	-	-	-
Lhnp111728	Massoniresinol; Vladinol A	Lignans and Coumarins	Lignans	C20H24O8	393.15	151.04	392.147	[M+H]+	2	96087-10-4	-	-	-	-
Wtmp003840	1,3,6,7-tetrahydroxy-2-[(2R,3R,4S,5S,6R)-3,4,5-trihydroxy-6-(hydroxymethyl)oxan-2-yl]oxyxanthen-9-one	Flavonoids	Other Flavonoids	C19H18O12	439.09	277.03	438.08	[M+H]+	2	-	-	-	-	-
Wtmp004296	2,3,6,7-tetrahydroxy-4-{[(2s,3r,4s,5s,6r)-3,4,5-trihydroxy-6-(hydroxymethyl)oxan-2-yl]oxy}xanthen-9-one	Flavonoids	Other Flavonoids	C19H18O12	439.09	277.04	438.08	[M+H]+	2	-	-	-	-	-
Lmfp004055	Morin-3-O-xyloside*	Flavonoids	Flavonols	C20H18O11	435.09	303.05	434.085	[M+H]+	1	-	-	-	CM01022	MetMap124
Lcsp003365	cis-Zeatin riboside	Alkaloids	Alkaloids	C15H21N5O5	352.162	220.118	351.154	[M+H]+	3	15896-46-5	-	-	-	-
Lasp004380	2',4'-Dihydroxyacetophenone*	Others	Ketone compounds	C8H8O3	153.054	65.0388	152.047	[M+H]+	1	89-84-9	C03663	-	C03663	-
pmp000589	Quercetin-7-O-(6''-malonyl)glucoside	Flavonoids	Flavonols	C24H22O15	551.1	303.05	550.096	[M+H]+	1	98767-37-4	-	-	CM00583	MetMap116
Lmdp003509	Quercetin-3-O-xyloside (Reynoutrin)*	Flavonoids	Flavonols	C20H18O11	435.09	303.06	434.085	[M+H]+	1	549-32-6	-	-	CM00561	MetMap116
pme3285	Afzelechin (3,5,7,4'-Tetrahydroxyflavan)	Flavonoids	Flavanols	C15H14O5	275.09	139.04	274.084	[M+H]+	2	2545-00-8	C09320	ko00941,ko01110	C09320	MetMap140
Zasp003910	(1S,2S,4R)-trans-2-hydroxy-1,8-cineole-β-D-glucopyranoside	Terpenoids	Terpene	C16H28O7	333.19	135.12	332.183	[M+H]+	3	-	-	-	-	-
Wcfp003211	1,1'-(6-hydroxy-2,3-dihydro-1H-indene-2,5-diyl)bis(ethan-1-one)	Terpenoids	Sesquiterpenoids	C13H14O3	219.1	189.09	218.094	[M+H]+	3	-	-	-	-	-
pmf0132	Coumalic acid	Phenolic acids	Phenolic acids	C6H4O4	141.02	123.01	140.011	[M+H]+	3	500-05-0	-	-	-	-
pmb0532	Inosine 5'-monophosphate	Nucleotides and derivatives	Nucleotides and derivatives	C10H13N4O8P	349.05	137.05	348.047	[M+H]+	3	131-99-7	C00130	ko00230,ko01100,ko01110,ko01232,ko01240	C00130	-
Qagp003587	N-Monocinnamoylputrescine*	Alkaloids	Phenolamine	C13H18N2O	219.15	131.05	218.142	[M+H]+	2	-	-	-	-	-
HJAP006	Syringetin-7-O-glucoside*	Flavonoids	Flavonols	C23H24O13	509.13	347.08	508.122	[M+H]+	3	-	-	-	CM00827	MetMap109
Zmgp004436	Okanin-4'-(6''-O-acetyl)glucoside*	Flavonoids	Chalcones	C23H24O13	509.13	347.08	508.122	[M+H]+	3	-	-	-	-	-
Hmcp002187	Limocitrin-3-O-galactoside*	Flavonoids	Flavonols	C23H24O13	509.13	347.07	508.122	[M+H]+	3	-	-	-	CM01005	MetMap124
pmb2228	LysoPC 19:0	Lipids	LPC	C27H56NO7P	538.39	184.07	537.379	[M+H]+	3	108273-88-7	-	-	-	-
Wbwp010148	5-[(2S,3S,4R,5R)-5-(1,3-benzodioxol-5-yl)-3,4-dimethyloxolan-2-yl]-2,3-dimethoxyphenol	Lignans and Coumarins	Lignans	C21H24O6	373.17	165.06	372.157	[M+H]+	2	-	-	-	-	-
Lmjp102213	Pedunculagin	Tannins	Tannin	C34H24O22	785.08	277.03	784.076	[M+H]+	2	7045-42-3	C10236	-	C10236	-
Qaxp004877	Scrophuloside B*	Phenolic acids	Phenolic acids	C24H26O10	475.16	147.04	474.153	[M+H]+	3	886061-52-5	-	-	-	-
Zbsp003798	Vitexin-2''-O-glucoside	Flavonoids	Flavones	C27H30O15	595.16	313.07	594.159	[M+H]+	3	61360-94-9	C04024	ko00944	C04024	-
Walp008255	2-aminodocoSane-1,5,7,21-tetraol	Lipids	Sphingolipids	C22H47NO4	390.36	328.32	389.351	[M+H]+	3	-	-	-	-	-
MWSmce240	Triacetonamine	Alkaloids	Piperidine alkaloids	C9H17NO	156.13	58.06	155.131	[M+H]+	3	826-36-8	-	-	-	-
mws1422	Epiafzelechin	Flavonoids	Flavanols	C15H14O5	275.09	107.05	274.084	[M+H]+	3	24808-04-6	C12128	ko00941,ko01110	C12128	MetMap141
HX1371	(7S,8R)-dihydrodehydrodiconferyl alcohol*	Lignans and Coumarins	Lignans	C20H24O6	361.16	189.09	360.157	[M+H]+	1	-	-	-	-	-
Hmcp001769	Quercetin-3-O-rhamnosyl(1→2)arabinoside	Flavonoids	Flavonols	C26H28O15	581.15	303.04	580.143	[M+H]+	3	-	-	-	CM00586	MetMap116
Lmxp004495	8-Hydroxycoumarin	Lignans and Coumarins	Coumarins	C9H6O3	163.04	89.04	162.032	[M+H]+	3	2442-31-1	-	-	CM01418	MetMap133
Qmyp101232	Vomifoliol (Blumenol A)	Terpenoids	Monoterpenoids	C13H20O3	225.15	95.08	224.141	[M+H]+	3	189351-15-3	C04166	-	C04166	-
Hmmp003156	Isovitexin-7-O-glucoside(Saponarin)	Flavonoids	Flavones	C27H30O15	595.16	313.07	594.159	[M+H]+	3	20310-89-8	C08064	-	C08064	-
Lcmp122918	shonanin	Lignans and Coumarins	Lignans	C20H24O5	345.17	177.09	344.162	[M+H]+	3	-	-	-	-	-
pmp000695	Swertiamarin	Terpenoids	Monoterpenoids	C16H22O10	375.13	177.05	374.121	[M+H]+	3	17388-39-5	C09800	-	C09800	-
Ymjm000099	3-Oxooleana-11,13(18)-dien-28-oic acid	Terpenoids	Triterpene	C30H44O3	453.34	201.17	452.329	[M+H]+	1	-	-	-	-	-
Walbp06501	C16 phytosphingosine	Lipids	Sphingolipids	C16H35NO3	290.27	242.25	289.262	[M+H]+	2	-	-	-	-	-
Sazp004372	Bursehernin*	Lignans and Coumarins	Lignans	C21H22O6	371.15	167.07	370.142	[M+H]+	3	-	C21183	ko00999,ko01100,ko01110	C21183	-
pmb0426	N,N-Dimethyl-5-methoxytryptamine	Alkaloids	Plumerane	C13H18N2O	219.15	174.09	218.142	[M+H]+	3	1019-45-0	C08309	-	C08309	-
MWSmce159	6,7-Dihydroxy-4-methylcoumarin	Lignans and Coumarins	Coumarins	C10H8O4	193.05	147.04	192.042	[M+H]+	3	529-84-0	-	-	CM01376	MetMap129,MetMap133
Lhhp102922	Fargesin*	Lignans and Coumarins	Lignans	C21H22O6	371.15	167.07	370.142	[M+H]+	3	31008-19-2	C16957	-	C16957	-
Xmyp005599	Kaempferol-3-O-galactoside-4'-O-glucoside	Flavonoids	Flavonols	C27H30O16	611.16	287.06	610.153	[M+H]+	3	-	-	-	CM00493	MetMap113,MetMap114
pma0702	N1,N8-Bis(sinapoyl)spermidine	Alkaloids	Phenolamine	C29H39N3O8	558.28	207.07	557.274	[M+H]+	3	-	C21170	-	C21170	-
Lmtp003079	Peonidin-3-O-rutinoside	Flavonoids	Anthocyanidins	C28H33O15+	609.18	301.07	609.181	[M]+	3	-	-	-	-	-
pmb0812	Imidazole-4-Acetic Acid	Alkaloids	Alkaloids	C5H6N2O2	127.05	81.0447	126.043	[M+H]+	3	645-65-8	C02835	ko00340,ko01100	C02835	-
Lhjp111622	Dehydroxysecologanic acid	Terpenoids	Monoterpenoids	C16H22O9	359.13	151.04	358.126	[M+H]+	3	-	-	-	-	-
Lcsp013328	linoleoyl ethanolamine	Lipids	LPE	C20H37NO2	324.29	62.06	323.282	[M+H]+	1	68171-52-8	-	-	-	-
MWStz468	Polygodial*	Terpenoids	Sesquiterpenoids	C15H22O2	235.17	133.1	234.162	[M+H]+	1	6754-20-7	C09712	-	C09712	-
MWSmce096	Nootkatone*	Terpenoids	Sesquiterpenoids	C15H22O	219.17	81.0684	218.167	[M+H]+	3	4674-50-4	C17914	-	C17914	-
MWS1779	2,6-Dimethylpyridine	Alkaloids	Pyridine alkaloids	C7H9N	108.08	65.04	107.073	[M+H]+	3	108-48-5	-	-	-	-
Yshj000012	Isotachioside	Phenolic acids	Phenolic acids	C13H18O8	303.11	141.05	302.1	[M+H]+	3	31427-08-4	-	-	-	-
Lmcp005542	Delphinidin 3-O-(6-caffeoyl-beta-D-glucoside)	Flavonoids	Anthocyanidins	C30H27O15+	627.13	303.05	627.134	[M]+	3	-	C16367	ko00942	C16367	-
Hmcp005575	Quercetin-5,4'-di-O-glucoside	Flavonoids	Flavonols	C27H30O17	627.15	303.05	626.148	[M+H]+	2	-	-	-	CM00613	MetMap116
Wagp006511	7-Demethyltangeretin	Flavonoids	Flavones	C19H18O7	359.114	344.09	358.105	[M+H]+	3	73213-66-8	-	-	CM00954	MetMap121
Lmhp009802	LysoPE 20:3(2n isomer)*	Lipids	LPE	C25H46NO7P	504.31	363.29	503.301	[M+H]+	3	-	-	-	-	-
Lcyp000107	Stellarin	Phenolic acids	Phenolic acids	C13H16O10	333.08	171.03	332.074	[M+H]+	3	-	-	-	-	-
MWS201477	Thr-Thr	Amino acids and derivatives	Amino acids and derivatives	C8H16N2O5	221.11	74.06	220.106	[M+H]+	3	-	-	-	-	-
MW0053732	2,3-Dihydroxypropyl 2-[(octadec-9-enoyl)amino]ethyl hydrogen phosphate	Lipids	Free fatty acids	C23H46NO7P	480.31	339.29	479.301	[M+H]+	3	-	-	-	-	-
MW0150322	Gly-Asp-Asp	Amino acids and derivatives	Amino acids and derivatives	C10H15N3O8	306.1	139.04	305.086	[M+H]+	3	-	-	-	-	-
Lajp005582	Isomexoticin glucoside	Lignans and Coumarins	Coumarins	C22H30O11	471.185	219.066	470.178	[M+H]+	3	-	-	-	-	-
mws0983	N-Oleoylethanolamine	Alkaloids	Alkaloids	C20H39NO2	326.31	62.06	325.298	[M+H]+	3	111-58-0	C20792	-	C20792	-
Zbgp008956	5-Hydroxy-7,8,2',6'-Tetramethoxyflavone (Altisin)	Flavonoids	Flavones	C19H18O7	359.113	326.079	358.105	[M+H]+	3	-	-	-	CM01090	MetMap120
Lmhp010334	2-Linoleoylglycerol-1-O-glucoside*	Lipids	Glycerol ester	C27H48O9	517.34	263.24	516.33	[M+H]+	1	-	-	-	-	-
Zbsp005030	Tricin-5-O-arabinoside	Flavonoids	Flavones	C22H22O11	463.12	331.08	462.116	[M+H]+	3	-	-	-	-	-
Wcdp010432	Linoleamide	Lipids	Free fatty acids	C18H33NO	280.26	245.23	279.256	[M+H]+	1	3999-01-7	-	-	-	-
MWSmce584	L-Tyramine	Alkaloids	Alkaloids	C8H11NO	138.09	77.04	137.084	[M+H]+	3	51-67-2	C00483	ko00350,ko00950,ko01100,ko01110,ko01240	C00483	-
pme0116	N-beta-alanyl-L-histidine	Amino acids and derivatives	Amino acids and derivatives	C9H14N4O3	227.11	156.08	226.107	[M+H]+	3	305-84-0	C00386	ko00340,ko00410,ko01100	C00386	-
Wcdp010162	1-Monolinolenoyl-Rac-Glycerol*	Lipids	Glycerol ester	C21H36O4	353.27	261.22	352.261	[M+H]+	1	18465-99-1	-	-	-	-
Lmhp011388	2-α-Linolenoyl-glycerol*	Lipids	Glycerol ester	C21H36O4	353.269	261.221	352.261	[M+H]+	1	55268-58-1	-	-	-	-
Wcqp007614	3beta,23-dihydroxy-1,12-dioxo-olean-28-oicacid	Terpenoids	Triterpene	C30H46O6	503.34	267.16	502.329	[M+H]+	3	-	-	-	-	-
Lmyp004407	Kaempferol-3-O-(2''-p-Coumaroyl)galactoside*	Flavonoids	Flavonols	C30H26O13	595.145	287.055	594.137	[M+H]+	1	-	-	-	CM00486	MetMap113
Zmjp006442	Chrysosplenol G	Flavonoids	Flavonols	C19H18O8	375.107	342.072	374.1	[M+H]+	3	130252-52-7	-	-	-	-
Layp006277	Hedyotol C	Lignans and Coumarins	Lignans	C31H36O11	585.23	359.15	584.226	[M+H]+	3	-	-	-	-	-
MW0148050	Cys-Phe-Asn	Amino acids and derivatives	Amino acids and derivatives	C16H22N4O5S1	383.14	203.08	382.131	[M+H]+	3	-	-	-	-	-
MWSHY0202	6-Methylflavone	Flavonoids	Flavones	C16H12O2	237.09	135.05	236.084	[M+H]+	3	29976-75-8	-	-	-	-
MWStz079	Aurantiamide acetate	Alkaloids	Alkaloids	C27H28N2O4	445.21	224.11	444.205	[M+H]+	3	56121-42-7	-	-	-	-
MWSslk181	Isoliquiritin	Flavonoids	Chalcones	C21H22O9	419.135	257.09	418.126	[M+H]+	3	5041-81-6	C16978	-	C16978	MetMap126
Walp013004	Glycidyl Linoleate*	Lipids	Glycerol ester	C21H36O3	337.27	263.24	336.266	[M+H]+	1	24305-63-3	-	-	-	-
MWSprf024	Columbianetin*	Lignans and Coumarins	Coumarins	C14H14O4	247.096	175.033	246.089	[M+H]+	3	3804-70-4	C19707	ko00999,ko01110	C19707	-
Lmqp007185	Kaempferol-3-O-(4''-O-p-Coumaroyl)rhamnoside*	Flavonoids	Flavonols	C30H26O12	579.15	147.05	578.142	[M+H]+	2	-	-	-	CM00482	MetMap114
Lmhp009034	LysoPE 16:1*	Lipids	LPE	C21H42NO7P	452.28	311.26	451.27	[M+H]+	3	-	-	-	-	-
Lsjp211202	Blumenol A	Terpenoids	Monoterpenoids	C13H20O3	225.15	123.08	224.141	[M+H]+	3	23526-45-6	-	-	-	-
MWSHC2042	(2E)-3-(1-Hydroxy-2,6,6-trimethyl-4-oxo-2-cyclohexen-1-yl)-2-propenoic acid	Terpenoids	Sesquiterpenoids	C12H16O4	225.11	123.04	224.105	[M+H]+	3	26690-86-8	-	-	-	-
pmp000013	Eupatilin-7-O-glucoside	Flavonoids	Flavones	C24H26O12	507.15	345.09	506.142	[M+H]+	3	-	-	-	CM00964	MetMap121
Hmcp002539	Isorhamnetin-3-O-rhamnoside	Flavonoids	Flavonols	C22H22O11	463.12	317.06	462.116	[M+H]+	3	-	-	-	CM00833	MetMap109
Lmyp003857	Kaempferol-3-O-(2'',6''-digalloyl)glucoside	Flavonoids	Flavonols	C35H28O19	753.13	287.06	752.122	[M+H]+	3	-	-	-	CM00538	MetMap113
Wcdp004275	Lauramine oxide	Others	Others	C14H31NO	230.25	57.07	229.241	[M+H]+	2	1643-20-5	-	-	-	-
Lmqp000427	N-Methyl-Trans-4-Hydroxy-L-Proline	Amino acids and derivatives	Amino acids and derivatives	C6H11NO3	146.08	82.07	145.074	[M+H]+	3	4252-82-8	-	-	-	-
Wdtp004683	3,4,5-Trihydroxy-6-[1-(4-methoxyphenyl)-4-methylpentan-3-yl]oxyoxane-2-carboxylic acid	Phenolic acids	Phenolic acids	C19H28O8	385.18	149.074	384.178	[M+H]+	3	-	-	-	-	-
pmp001284	Monopalmitin*	Lipids	Glycerol ester	C19H38O4	331.28	313.27	330.277	[M+H]+	1	542-44-9	-	-	-	-
MWS20202	1,6-Di-O-galloyl-β-D-glucose	Phenolic acids	Phenolic acids	C20H20O14	485.09	153.02	484.085	[M+H]+	2	-	C04101	-	C04101	MetMap155
Lmjp004160	3',4',5,6-Tetrahydroxy-3,7-dimethoxyflavone; 3,7-Dimethylquercetagetin	Flavonoids	Flavonols	C17H14O8	347.08	314.04	346.069	[M+H]+	2	59171-23-2	C04581	-	C04581	MetMap116,MetMap117
Lmsp004137	3,4,2',4',6'-Pentahydroxychalcone	Flavonoids	Chalcones	C15H12O6	289.07	163.04	288.063	[M+H]+	3	73692-51-0	C15525	ko00941,ko01100,ko01110	C15525	MetMap126
Lmsp005625	3-O-Methylellagic acid-4'-O-(5''-O-acetyl)arabinoside	Tannins	Tannin	C22H18O13	491.08	317.03	490.075	[M+H]+	3	-	-	-	-	-
MWSmce341	Butyl isobutyl phthalate*	Phenolic acids	Phenolic acids	C16H22O4	279.16	149.03	278.152	[M+H]+	3	17851-53-5	-	-	CM020525	MetMap157
Lmxp011770	Diisobutyl phthalate*	Phenolic acids	Phenolic acids	C16H22O4	279.159	149.023	278.152	[M+H]+	3	84-69-5	C15205	-	C15205	MetMap157
pmb1650	Octadeca-11E,13E,15Z-trienoic acid	Lipids	Free fatty acids	C18H30O2	279.23	149.13	278.225	[M+H]+	3	25575-00-2	-	-	-	-
Wbmp011762	Dibutylphthalate*	Phenolic acids	Phenolic acids	C16H22O4	279.16	149.02	278.152	[M+H]+	3	-	-	-	-	-
Lmtp004364	Isoagarotetrol	Others	Chromone	C17H18O6	319.117	255.102	318.11	[M+H]+	3	104060-61-9	-	-	-	-
Wajp004095	Apigenin-7-O-Gentiobioside	Flavonoids	Flavones	C27H30O15	595.17	271.06	594.159	[M+H]+	3	-	-	-	-	-
Lmwp102712	5Z,8Z-tetradecadienoic acid	Lipids	Free fatty acids	C14H24O2	225.19	67.06	224.178	[M+H]+	3	39039-37-7	-	-	-	-
Smgp304888	Isorhynchophylline	Alkaloids	Plumerane	C22H28N2O4	385.21	160.07	384.205	[M+H]+	3	6859-01-4	C16980	-	C16980	-
MWSHY0181	Apigenin-8-C-Glucoside (Vitexin)	Flavonoids	Flavones	C21H20O10	433.113	313.072	432.106	[M+H]+	3	3681-93-4	C01460	ko00941,ko00944	C01460	-
Zmyp004317	(3,4,5-trihydroxytetrahydro-2H-pyran-2-yl)methyl (E)-3-(4-hydroxy-3-methoxyphenyl)acrylate	Phenolic acids	Phenolic acids	C16H18O8	339.1	177.05	338.1	[M+H]+	3	-	-	-	-	-
pmp001164	Iristectorin B	Flavonoids	Isoflavones	C23H24O12	493.134	316.1	492.127	[M+H]+	3	94396-09-5	-	-	-	-
WaYp005219	1-O-(p-coumaroyl) 3-Hydroxy-3-methylglutaric acid	Phenolic acids	Phenolic acids	C15H16O7	309.1	147.04	308.09	[M+H]+	2	-	-	-	-	-
Lmhp011549	LysoPC 20:1	Lipids	LPC	C28H56NO7P	550.39	184.07	549.379	[M+H]+	1	-	-	-	-	-
Lhfp110807	Petasiphenol	Tannins	Tannin	C18H16O7	345.1	163.04	344.09	[M+H]+	2	145904-50-3	-	-	-	-
Hmcp000480	Sarmentosin	Alkaloids	Alkaloids	C11H17NO7	276.11	114.05	275.101	[M+H]+	3	71933-54-5	C08340	-	C08340	-
mws1195	p-Coumaric acid methyl ester	Phenolic acids	Phenolic acids	C10H10O3	179.07	147.04	178.063	[M+H]+	3	19367-38-5	-	-	-	-
pma0724	Naringenin-6-C-Glucoside	Flavonoids	Flavanones	C21H22O10	435.13	285.08	434.121	[M+H]+	3	3682-03-9	-	-	-	-
Lmqp013299	3-Hydroxyurs-12-en-24-oic acid (β-Boswellic acid)	Terpenoids	Triterpene	C30H48O3	457.368	203.179	456.36	[M+H]+	3	631-69-6	-	-	-	-
HX1248	di-O-methyltetrahydrofuriguaiacin B*	Lignans and Coumarins	Lignans	C22H28O5	373.2	151.08	372.194	[M+H]+	1	-	-	-	-	-
Walbp01749	N-Glucosylpicolinate	Alkaloids	Pyridine alkaloids	C12H16NO7+	286.09	124.04	286.093	[M]+	1	-	-	-	-	-
pma1751	N-(beta-D-Glucosyl)nicotinate	Others	Vitamin	C12H15NO7	286.092	124.039	285.085	[M+H]+	3	-	-	-	-	-
pma0461	14,15-Dehydrocrepenynic acid	Lipids	Free fatty acids	C18H28O2	277.22	93.07	276.209	[M+H]+	3	4154-44-3	-	-	-	-
Lmhp009890	LysoPC 20:3	Lipids	LPC	C28H52NO7P	546.36	184.07	545.348	[M+H]+	3	1199257-41-4	-	-	-	-
Lmsp013456	3-Hydroxytaraxastan-28,20-olide	Terpenoids	Triterpene	C30H46O3	455.35	203.18	454.345	[M+H]+	3	-	-	-	-	-
mws0459	Eugenol	Others	Others	C10H12O2	165.09	105.07	164.084	[M+H]+	3	97-53-0	C10453	ko00940	C10453	-
Hmqp000191	Planteose	Others	Saccharides	C18H32O16	505.18	127.03	504.169	[M+H]+	3	470-57-5	C03848	-	C03848	-
Wbmp002283	Α-hydroxyquinoline	Alkaloids	Alkaloids	C9H7NO	146.06	118.06	145.053	[M+H]+	1	-	-	-	-	-
Zblp001862	Delphinidin-3-O-galactoside	Flavonoids	Anthocyanidins	C21H21O12+	465.1	303.05	465.103	[M]+	3	28500-00-7	-	-	-	-
Sasp011349	orthosiphonoic acid*	Terpenoids	Triterpene	C30H48O4	473.36	409.35	472.355	[M+H]+	1	-	-	-	-	-
MWS1777	3-Chloroaniline	Alkaloids	Alkaloids	C6H6ClN	128.03	93.06	127.019	[M+H]+	1	108-42-9	-	-	-	-
MWSmce617	Marmesin*	Lignans and Coumarins	Coumarins	C14H14O4	247.099	175.042	246.089	[M+H]+	3	13849-08-6	C09276	ko00999,ko01110	C09276	-
pmb0962	L-Lysine-Butanoic Acid	Amino acids and derivatives	Amino acids and derivatives	C10H22N2O4	235.17	118.09	234.158	[M+H]+	3	80407-71-2	-	-	-	-
mws0051	Acacetin	Flavonoids	Flavones	C16H12O5	285.08	242.05	284.068	[M+H]+	1	480-44-4	C01470	ko00944	C01470	MetMap121
MWS201408	Asp-Glu	Amino acids and derivatives	Amino acids and derivatives	C9H14N2O7	263.09	136.04	262.08	[M+H]+	3	6157-06-8	-	-	-	-
Jmzp009202	Aristolignin*	Lignans and Coumarins	Lignans	C21H26O5	359.19	151.07	358.178	[M+H]+	1	110268-34-3	-	-	-	-
HX1280	4-methoxy machilin D*	Lignans and Coumarins	Lignans	C21H26O5	359.18	151.05	358.178	[M+H]+	1	-	-	-	-	-
Zahp006076	2-Hydroxy-2,3-dihydronaphthalene-1,4-dione	Quinones	Quinones	C10H8O3	177.054	131.049	176.047	[M+H]+	3	63534-43-0	-	-	-	-
MWS201461	Leu-Arg	Amino acids and derivatives	Amino acids and derivatives	C12H25N5O3	288.2	175.12	287.196	[M+H]+	3	26607-15-8	-	-	-	-
Lasp001752	Daidzein 4',7-diglucoside*	Flavonoids	Isoflavones	C27H30O14	579.171	255.067	578.164	[M+H]+	3	-	-	-	-	-
pme2776	2'-Deoxyinosine	Nucleotides and derivatives	Nucleotides and derivatives	C10H12N4O4	253.09	137.05	252.086	[M+H]+	3	890-38-0	C05512	ko00230,ko01100,ko01232,ko02010	C05512	-
MWS201478	Phe-Ser	Amino acids and derivatives	Amino acids and derivatives	C12H16N2O4	253.12	120.09	252.111	[M+H]+	2	16053-39-7	-	-	-	-
Lafp006517	Arctigenin	Lignans and Coumarins	Lignans	C21H24O6	373.17	137.06	372.157	[M+H]+	2	7770-78-7	C10545	-	C10545	-
Wcdp000970	acetophenone	Others	Others	C8H8O	121.06	103.05	120.058	[M+H]+	3	98-86-2	C07113	-	C07113	-
Lhwp110123	2,3,19,23-Tetrahydroxyurs-12-en-28-oic acid (19α-Hydroxyasiatic acid)	Terpenoids	Triterpene	C30H48O6	505.35	441.34	504.345	[M+H]+	2	-	-	-	-	-
Lskp211435	Quadranoside VII	Terpenoids	Triterpene Saponin	C36H56O11	665.39	503.34	664.382	[M+H]+	3	-	-	-	-	-
Lmyp001375	BOA-6-O-glucoside	Alkaloids	Alkaloids	C13H15NO8	314.09	152.03	313.08	[M+H]+	3	-	-	-	-	-
Lajp002930	Catechin Tetramer	Flavonoids	Flavanols	C60H50O24	1155.27	867.21	1154.27	[M+H]+	3	-	-	-	CM01819	MetMap140
mws0052	Baicalin*	Flavonoids	Flavones	C21H18O11	447.09	271.06	446.085	[M+H]+	3	21967-41-9	C10025	-	C10025	MetMap110
MWSHY0031	Apigenin-7-O-glucuronide*	Flavonoids	Flavones	C21H18O11	447.09	271.06	446.085	[M+H]+	3	29741-09-1	-	-	-	-
Smnp004764	7-hydroxyaloin	Quinones	Anthraquinone	C21H22O10	435.12	255.06	434.121	[M+H]+	3	82461-12-9	-	-	-	-
Wbsp006152	3α,20β,21β-trihydroxy-16-oxo-serrat-14-en-24-oic acid	Terpenoids	Triterpene	C30H46O6	503.34	485.33	502.329	[M+H]+	1	-	-	-	-	-
Zmmp001429	Glycyl-L-leucine	Amino acids and derivatives	Amino acids and derivatives	C8H16N2O3	189.13	86.1	188.116	[M+H]+	3	-	C02155	-	C02155	-
pmp000103	Arecatannin A2	Tannins	Tannin	C60H50O24	1155.28	867.21	1154.27	[M+H]+	3	79763-29-4	C17893	-	C17893	-
mws1401	L-Theanine	Amino acids and derivatives	Amino acids and derivatives	C7H14N2O3	175.11	84.04	174.1	[M+H]+	3	3081-61-6	C01047	-	C01047	-
Wcfp001055	5-(2-hydroxyethylidene)furan-2-one	Others	Others	C6H6O3	127.04	67.05	126.032	[M+H]+	3	-	-	-	-	-
pmp000415	3'-Methoxydaidzin*	Flavonoids	Isoflavones	C22H22O10	447.13	285.08	446.121	[M+H]+	2	200127-80-6	-	-	-	-
Lmyp006086	Prunetin-5-O-glucoside*	Flavonoids	Isoflavones	C22H22O10	447.13	285.07	446.121	[M+H]+	2	-	-	-	CM00426	MetMap112
MWSmce356	L-Canavanine sulfate	Amino acids and derivatives	Amino acids and derivatives	C5H14N4O7S	275.07	114.02	274.058	[M+H]+	3	2219-31-0	-	-	-	-
MWSHC2011	5-Hydroxy-L-tryptophan	Amino acids and derivatives	Amino acids and derivatives	C11H12N2O3	221.093	162.056	220.085	[M+H]+	3	4350-09-8	C00643	ko00380,ko01100	C00643	-
Hmlp000935	Vanillylamine	Alkaloids	Alkaloids	C8H11NO2	154.09	137.06	153.079	[M+H]+	3	1196-92-5	C16666	ko00996,ko01100,ko01110	C16666	-
MWSprf149	Macrozamin	Phenolic acids	Phenolic acids	C13H24N2O11	385.145	61.0399	384.138	[M+H]+	3	6327-93-1	C08504	-	C08504	-
MWSmce039	Isonicotinic acid	Others	Vitamin	C6H5NO2	124.04	80.05	123.032	[M+H]+	2	55-22-1	C07446	-	C07446	-
WaJp002039	Coclaurine Glucoside*	Alkaloids	Isoquinoline alkaloids	C23H29NO8	448.2	286.14	447.189	[M+H]+	2	-	-	-	-	-
Sazp000955	Tetraphyllin A*	Alkaloids	Alkaloids	C12H17NO6	272.11	110.06	271.106	[M+H]+	1	-	-	-	-	-
Lcsp001929	Ala-Glu-Leu	Amino acids and derivatives	Amino acids and derivatives	C14H25N3O6	332.18	173.09	331.174	[M+H]+	3	-	-	-	-	-
Lmmp006479	Apigenin-7-O-(2''-Sinapoyl)glucuronide	Flavonoids	Flavones	C32H28O15	653.149	271.06	652.143	[M+H]+	3	-	-	-	-	-
Hmcp002575	Clemaphenol A*	Lignans and Coumarins	Lignans	C20H22O6	359.15	327.12	358.142	[M+H]+	1	362606-60-8	C17808	-	C17808	-
pmb0489	N-Glucosyl-p-coumaroylputrescine	Alkaloids	Phenolamine	C19H28N2O7	397.2	147.04	396.19	[M+H]+	3	-	-	-	-	-
MW0155828	Pro-Gln-Asp	Amino acids and derivatives	Amino acids and derivatives	C14H22N4O7	359.15	327.12	358.149	[M+H]+	3	-	-	-	-	-
Lhsp101912	Dehydrodiconiferyl alcohol*	Lignans and Coumarins	Lignans	C20H22O6	359.15	327.12	358.142	[M+H]+	1	4263-87-0	-	-	-	-
Wasyqp2836	3-O-Feruloyl Aminogalactitol	Phenolic acids	Phenolic acids	C16H23NO9	374.14	177.06	373.137	[M+H]+	1	-	-	-	-	-
Wmmp000175	pterocaryaninB*	Tannins	Tannin	C27H22O18	635.09	277.03	634.081	[M+H]+	1	-	-	-	-	-
Wcjp000888	N-Methyltyramine	Others	Others	C9H13NO	152.106	121.065	151.1	[M+H]+	3	370-98-9	C02442	ko00350,ko01100	C02442	-
pmp000414	Puerarin-4'-O-glucoside	Flavonoids	Isoflavones	C27H30O14	579.171	297.076	578.164	[M+H]+	3	117047-08-2	-	-	-	-
Lmtp004044	Quercetin-3-O-apiosyl(1→2)galactoside*	Flavonoids	Flavonols	C26H28O16	597.14	303.04	596.138	[M+H]+	3	-	-	-	CM00592	MetMap115
Zbsp004136	Quercetin-3-O-(6''-O-arabinosyl)glucoside*	Flavonoids	Flavonols	C26H28O16	597.14	303.05	596.138	[M+H]+	3	-	-	-	CM00593	MetMap115
Hmcp001578	Isorhamnetin-3,7-O-diglucoside	Flavonoids	Flavonols	C28H32O17	641.17	479.11	640.164	[M+H]+	3	6758-51-6	-	-	CM00846	MetMap109
Zbzp003056	Isoorientin-7-O-glucoside*	Flavonoids	Flavones	C27H30O16	611.17	449.11	610.153	[M+H]+	3	-	-	-	-	-
Zbjp003056	Orientin-7-O-glucoside*	Flavonoids	Flavones	C27H30O16	611.16	449.11	610.153	[M+H]+	3	-	-	-	-	-
MWStz642	Pilocarpine	Alkaloids	Alkaloids	C11H16N2O2	209.129	95.0604	208.121	[M+H]+	3	92-13-7	C07474	ko01110	C07474	-
mws0520	N-Acetyl-L-tyrosine	Amino acids and derivatives	Amino acids and derivatives	C11H13NO4	224.09	136.08	223.084	[M+H]+	3	537-55-3	-	-	-	-
Wbmp003614	Leucoxine-glucose	Alkaloids	Alkaloids	C26H31NO10	518.202	518.202	517.195	[M+H]+	3	-	-	-	-	-
Zmmp003443	γ-Glu-Trp	Amino acids and derivatives	Amino acids and derivatives	C16H19N3O5	334.14	188.07	333.132	[M+H]+	3	66471-20-3	-	-	-	-
Lcfp121029	4-O-beta-L-Galactopyranosyl-3,6-anhydro-L-galactose	Others	Saccharides	C12H20O10	325.11	163.06	324.106	[M+H]+	2	-	-	-	-	-
pmb0645	Hesperetin-6-C-glucoside-7-O-glucoside	Flavonoids	Flavanones	C28H34O16	627.19	465.2	626.185	[M+H]+	3	-	-	-	-	-
MWSslk126	2'-Hydroxy-2-methoxychalcone	Flavonoids	Chalcones	C16H14O3	255.1	121.03	254.094	[M+H]+	3	42220-77-9	-	-	CM01175	MetMap126
Lmhp003013	N-Feruloyl-Cadaverine	Alkaloids	Phenolamine	C15H22N2O3	279.17	177.05	278.163	[M+H]+	3	-	-	-	-	-
MWSHY0141	7-Hydroxy-4-chromone	Others	Chromone	C9H6O3	163.04	107.05	162.032	[M+H]+	3	59887-89-7	-	-	-	-
Lmcp005293	6,7-Dimethoxy-2-[2-(3'-Hydroxy-4'-Methoxyphenyl)Ethyl]Chromone	Others	Chromone	C20H20O6	357.13	137.06	356.126	[M+H]+	2	-	-	-	-	-
Lmqp002761	Alnusonol	Others	Others	C19H20O4	313.14	151.08	312.136	[M+H]+	2	52330-12-8	-	-	-	-
MWStz377	Isovitexin-2''-O-rhamnoside (2''-O-alpha-L-Rhamnopyranosyl-isovitexin)*	Flavonoids	Flavones	C27H30O14	579.174	433.119	578.164	[M+H]+	3	72036-50-1	-	-	-	-
pme3227	Vitexin-2''-O-rhamnoside*	Flavonoids	Flavones	C27H30O14	579.17	433.11	578.164	[M+H]+	3	64820-99-1	C12628	ko00944	C12628	-
MW0145880	Asn-Pro-Thr	Amino acids and derivatives	Amino acids and derivatives	C13H22N4O6	331.15	151.07	330.154	[M+H]+	3	-	-	-	-	-
Qmxp082605	Sculponeatin A	Terpenoids	Ditepenoids	C20H24O6	361.16	137.06	360.157	[M+H]+	3	85287-60-1	-	-	-	-
HJAP005	Laricitrin-3-O-glucoside*	Flavonoids	Flavonols	C22H22O13	495.11	333.07	494.106	[M+H]+	3	39986-90-8	-	-	CM00824	MetMap109
Wagp004803	Abscisic acid D-glucopyranosyl ester	Terpenoids	Sesquiterpenoids	C21H30O9	427.2	247.13	426.189	[M+H]+	3	-	-	-	-	-
pmp000239	Luteolin-6-C-(5''-glucuronyl)xyloside	Flavonoids	Flavones	C26H26O16	595.13	419.1	594.122	[M+H]+	3	-	-	-	-	-
Qmyp010506	2,4,6-Trihydroxybenzophenone	Others	Ketone compounds	C13H10O4	231.07	153.02	230.058	[M+H]+	1	3555-86-0	C06356	-	C06356	-
Cmqp003383	Gentianamine	Alkaloids	Pyridine alkaloids	C11H11NO3	206.08	146.06	205.074	[M+H]+	2	22952-54-1	C09961	-	C09961	-
pma0214	6-C-Methylquercetin-3-O-glucoside*	Flavonoids	Flavonols	C22H22O12	479.118	317.066	478.111	[M+H]+	1	-	-	-	CM00575	MetMap115
Lhdp120307	Bridelionoside A	Terpenoids	Monoterpenoids	C19H30O9	403.19	193.12	402.189	[M+H]+	3	-	-	-	-	-
Cmwp005154	Deoxymikanolide	Terpenoids	Sesquiterpenoids	C15H16O5	277.11	185.1	276.1	[M+H]+	2	23753-57-3	-	-	-	-
Lmsp013238	3-Hydroxy-urs-11-en-28,13-lactone	Terpenoids	Triterpene	C30H46O3	455.352	301.216	454.345	[M+H]+	3	-	-	-	-	-
Zasp009163	Mudanpinoic acid A	Terpenoids	Triterpene	C30H46O3	455.35	203.18	454.345	[M+H]+	1	203511-36-8	-	-	-	-
zjmp120216	11-Hydroxy-3-oxours-12-en-28-oic acid	Terpenoids	Triterpene	C30H46O4	471.34	435.33	470.34	[M+H]+	2	-	-	-	-	-
Zbcp002269	Petunidin-3-O-glucoside-5-O-arabinoside	Flavonoids	Anthocyanidins	C27H31O16+	611.16	317.07	611.161	[M]+	3	-	-	-	-	-
Qmjp012108	Chipericumin B	Others	Others	C27H40O7	477.28	267.16	476.277	[M+H]+	3	-	-	-	-	-
Zmjp003163	Jasmonic acid	Organic acids	Organic acids	C12H18O3	211.13	55.05	210.126	[M+H]+	3	77026-92-7	C08491	ko00592,ko01100,ko01110,ko04075	C08491	-
Lmyp007110	Anhydrosecoisolariciresinol (AHS)	Lignans and Coumarins	Lignans	C20H24O5	345.17	163.08	344.162	[M+H]+	2	29388-33-8	-	-	-	-
Hmbp002730	Isoscutellarein*	Flavonoids	Flavones	C15H10O6	287.06	153.01	286.048	[M+H]+	1	41440-05-5	C10097	-	C10097	MetMap110
MWSHY0058	Luteolin (5,7,3',4'-Tetrahydroxyflavone)*	Flavonoids	Flavones	C15H10O6	287.055	153.019	286.048	[M+H]+	1	491-70-3	C01514	ko00941,ko00944,ko01100,ko01110	C01514	-
Zbbp005255	Aureusidin	Flavonoids	Aurones	C15H10O6	287.06	153.02	286.048	[M+H]+	2	38216-54-5	C08576	-	C08576	MetMap144
mws0898	Isoeugenol	Others	Others	C10H12O2	165.09	105.07	164.084	[M+H]+	3	97-54-1	C10469	ko00940	C10469	-
Wbhp009564	Methyl 8,9-epoxypimaran-18-oate	Terpenoids	Terpene	C21H34O3	335.26	335.26	334.251	[M+H]+	3	42855-38-9	-	-	-	-
Wcdp010708	Octadeca-2,9,12,15-tetraen-1-ol	Others	Others	C18H30O	263.24	81.07	262.23	[M+H]+	1	-	-	-	-	-
Lmhp005872	Diferuloylcadaverine	Alkaloids	Phenolamine	C25H30N2O6	455.22	177.05	454.21	[M+H]+	2	-	-	-	-	-
Hmlp005077	4'-hydroxy-5-methoxy-8-methylflavone	Flavonoids	Flavones	C17H14O4	283.1	268.07	282.089	[M+H]+	3	-	-	-	CM00933	MetMap121
Laxp004783	Abrusin	Flavonoids	Flavones	C23H24O11	477.14	315.088	476.132	[M+H]+	3	-	-	-	-	-
Lmlp005572	Galangin 7-glucoside	Flavonoids	Flavonols	C21H20O10	433.11	271.06	432.106	[M+H]+	1	-	-	-	CM01001	MetMap124
Lajp004824	Medicarpinglucoside	Flavonoids	Isoflavones	C22H24O9	433.15	271.1	432.142	[M+H]+	3	-	-	-	-	-
MWS20145	Eriodictyol-7-O-glucoside	Flavonoids	Flavanones	C21H22O11	451.12	289.07	450.116	[M+H]+	2	38965-51-4	-	-	-	-
Lcmp123012	Hinokitiol Acetate	Terpenoids	Monoterpenoids	C12H14O3	207.1	176.08	206.094	[M+H]+	3	-	-	-	-	-
Wbsp000219	Apigenin-4'-O-(2'',6''-di-O-p-coumaroyl)glucoside	Flavonoids	Flavones	C39H32O14	725.19	725.19	724.179	[M+H]+	3	71781-79-8	-	-	-	-
Yamp004713	4-[5-(3-Hydroxypropyl)-7-methoxy-3-methyl-2,3-dihydro-1-benzofuran-2-yl]-2-methoxyphenol	Terpenoids	Triterpene Saponin	C20H24O5	345.17	177.09	344.162	[M+H]+	3	-	-	-	-	-
Hmcp002399	Limocitrin-3-O-glucoside	Flavonoids	Flavonols	C23H24O13	509.13	347.07	508.122	[M+H]+	3	-	-	-	-	-
mws1599	2-Picolylamine	Alkaloids	Pyridine alkaloids	C6H8N2	109.08	92.05	108.069	[M+H]+	3	3731-51-9	C17926	-	C17926	-
Lmnp002845	Hispidulin-8-C-glucoside*	Flavonoids	Flavones	C22H22O11	463.13	343.09	462.116	[M+H]+	3	-	-	-	CM00912	MetMap110
HJAP011	Chrysoeriol-8-C-glucoside (Scoparin)*	Flavonoids	Flavones	C22H22O11	463.11	343.08	462.116	[M+H]+	3	301-16-6	-	-	-	-
Lmhp008763	LysoPE 16:1(2n isomer)*	Lipids	LPE	C21H42NO7P	452.28	311.26	451.27	[M+H]+	3	-	-	-	-	-
Zmxp004471	Thunberginol B	Lignans and Coumarins	Coumarins	C15H10O6	287.06	153.02	286.048	[M+H]+	3	147666-81-7	-	-	CM01299	MetMap128
WaYp004929	3-O-(p-coumaroyl) 3-Hydroxy-3-methylglutaric acid	Phenolic acids	Phenolic acids	C15H16O7	309.1	147.04	308.09	[M+H]+	1	-	-	-	-	-
zjtp120202	Tomentodione E	Others	Others	C30H42O3	451.32	405.32	450.313	[M+H]+	3	-	-	-	-	-
pmb0885	4-Oxo-9Z,11Z,13E,15E-Octadecatetraenoic Acid	Lipids	Free fatty acids	C18H26O3	291.2	191.11	290.188	[M+H]+	3	-	-	-	-	-
Lcsp001156	Pro-Ile-Gln	Amino acids and derivatives	Amino acids and derivatives	C16H28N4O5	357.21	183.15	356.206	[M+H]+	3	-	-	-	-	-
Qmyp101304	1β-Hydroxy-1,2-dihydro-α-mountain year	Terpenoids	Sesquiterpenoids	C15H20O4	265.14	143.08	264.136	[M+H]+	1	-	-	-	-	-
Wmzp005606	Shionoside A	Terpenoids	Monoterpenoids	C21H36O10	449.24	133.05	448.231	[M+H]+	3	114892-58-9	-	-	-	-
zjbp111020	oxidoagarochromone A	Others	Chromone	C17H16O5	301.11	177.05	300.1	[M+H]+	3	-	-	-	-	-
MWS201401	Ala-Asn	Amino acids and derivatives	Amino acids and derivatives	C7H13N3O4	204.1	133.06	203.091	[M+H]+	3	31796-57-3	-	-	-	-
Wmyp000204	Stenophyllanin B	Tannins	Tannin	C56H40O31	1209.16	1039.1	1208.16	[M+H]+	3	97775-89-8	-	-	-	-
MWS201480	Tyr-Ala	Amino acids and derivatives	Amino acids and derivatives	C12H16N2O4	253.12	136.08	252.111	[M+H]+	3	730-08-5	-	-	-	-
Lmyp004022	Kaempferol-3-O-(2''-galloyl)glucoside	Flavonoids	Flavonols	C28H24O15	601.12	287.06	600.111	[M+H]+	3	76343-90-3	-	-	CM00533	MetMap113
MWS00216g	L-Phenylalaninol	Amino acids and derivatives	Amino acids and derivatives	C9H13NO	152.11	91.06	151.1	[M+H]+	3	3182-95-4	-	-	-	-
pmp001245	Feruloylcholine	Alkaloids	Phenolamine	C15H22NO4+	280.15	221.08	280.154	[M]+	3	85927-25-9	-	-	-	-
Lmhp010908	LysoPC 19:1	Lipids	LPC	C27H54NO7P	536.37	184.07	535.364	[M+H]+	3	-	-	-	-	-
Wagp000980	2-[(4-hydroxyphenethyl)amino]ethane-1,1,2-triol O-Glucoside	Alkaloids	Alkaloids	C16H25NO9	376.159	121.065	375.153	[M+H]+	3	-	-	-	-	-
FDATN00076	Mercaptopurine	Nucleotides and derivatives	Nucleotides and derivatives	C5H4N4S	153.02	51.02	152.016	[M+H]+	3	50-44-2	C02380	-	C02380	-
Wbsp000203	3-O-acetyltohogenol	Terpenoids	Terpene	C31H52O5	505.39	505.39	504.382	[M+H]+	2	-	-	-	-	-
pme2433	Diethanolamine	Alkaloids	Alkaloids	C4H11NO2	106.09	88.08	105.079	[M+H]+	3	111-42-2	C06772	ko00564	C06772	-
pme3961	2'-Deoxyadenosine*	Nucleotides and derivatives	Nucleotides and derivatives	C10H13N5O3	252.11	136.06	251.102	[M+H]+	3	958-09-8	C00559	ko00230,ko01100,ko01232,ko02010	C00559	-
MWSmce526	Daminozide	Alkaloids	Alkaloids	C6H12N2O3	161.09	143.08	160.085	[M+H]+	3	1596-84-5	C10996	-	C10996	-
pme1261	D-Panthenol	Others	Vitamin	C9H19NO4	206.14	76.08	205.131	[M+H]+	3	81-13-0	C05944	ko00770	C05944	-
MWSmce537	Veratraldehyde	Phenolic acids	Phenolic acids	C9H10O3	167.07	124.05	166.063	[M+H]+	3	120-14-9	C02201	-	C02201	-
pma0584	Caffeoylspermidine	Alkaloids	Phenolamine	C16H25N3O3	308.2	163.04	307.19	[M+H]+	3	-	-	-	-	-
Lajp006434	3',5'-dihydroxy-5,7,4'-trimethoxyflavone-3'-glucoside	Flavonoids	Flavones	C24H26O12	507.15	345.1	506.142	[M+H]+	3	-	-	-	CM01079	MetMap120
Zbyp002402	methylarbutin*	Phenolic acids	Phenolic acids	C13H18O7	287.11	107.05	286.104	[M+H]+	2	6032-32-2	C17599	-	C17599	-
Zbjp002681	1,7-bis(4-hydroxy-3-methoxyphenyl)hept-1-ene-3-ol	Others	Ketone compounds	C21H26O5	359.185	137.06	358.178	[M+H]+	3	-	-	-	CM01773	MetMap138
Wmmp000176	2,3-(s)-hexahydroxydibenzoyl glucose	Tannins	Tannin	C20H18O14	483.07	277.03	482.07	[M+H]+	1	-	-	-	-	-
mws0875	L-Cysteinyl-L-glycine	Amino acids and derivatives	Amino acids and derivatives	C5H10N2O3S	179.05	76.02	178.041	[M+H]+	3	19246-18-5	C01419	ko00480,ko01100	C01419	-
MWSslk257	Cytidine 5'-monophosphate(Cytidylic acid)	Nucleotides and derivatives	Nucleotides and derivatives	C9H14N3O8P	324.06	112.05	323.052	[M+H]+	3	63-37-6	C00055	ko00240,ko01100,ko01232	C00055	-
Ymjm000143	2,3,4-Trihydroxybutyl 6-O-(E)-caffeoyl-β-D-glucopyranoside	Phenolic acids	Phenolic acids	C19H26O12	447.15	163.04	446.142	[M+H]+	3	-	-	-	-	-
Zbjp004247	2,6-Dimethyl-6-hydroxy-2,7-octadienyl-β-D-glucoside (Betulalbuside A; Betulabuside A)	Terpenoids	Monoterpenoids	C16H28O7	333.19	135.12	332.183	[M+H]+	2	64776-96-1	-	-	-	-
Lcrp000379	[(2S,3S)-2-(3,4-dimethoxyphenyl)-7-methoxy-5-prop-2-enyl-2,3-dihydro-1-benzofuran-3-yl]methanol	Lignans and Coumarins	Lignans	C21H24O5	357.17	151.07	356.162	[M+H]+	2	-	-	-	-	-
Layp006138	5-Hydroxy-3',4',7-trimethoxyflavone glucoside	Flavonoids	Flavones	C24H26O11	491.156	329.104	490.147	[M+H]+	3	-	-	-	-	-
MWStz735	Ganoderal A	Terpenoids	Triterpene	C30H44O2	437.34	391.33	436.334	[M+H]+	1	104700-98-3	-	-	-	-
Lmhp010514	LysoPE 20:2(2n isomer)	Lipids	LPE	C25H48NO7P	506.32	365.31	505.317	[M+H]+	3	-	-	-	-	-
pmp000266	3,19-Dihydroxyolean-12-en-28-oic acid	Terpenoids	Triterpene	C30H48O4	473.36	207.17	472.355	[M+H]+	3	-	-	-	-	-
Smzp002615	11-O-Galloylbergenin	Lignans and Coumarins	Coumarins	C21H20O13	481.09	153.01	480.09	[M+H]+	3	82958-44-9	C17520	-	C17520	MetMap128
Lacp003991	Blumenol B Glucoside*	Terpenoids	Sesquiterpenoids	C19H32O8	389.21	209.15	388.209	[M+H]+	3	-	-	-	-	-
Hmtp001407	4-O-[Apiosyl(1→6)glucosyl]phenylacetonitrile	Alkaloids	Phenolamine	C19H25NO10	428.154	176.071	427.148	[M+H]+	3	-	-	-	-	-
MWSHC20156	3,3'-Bisdemethylpinoresinol	Lignans and Coumarins	Lignans	C18H18O6	331.116	257.191	330.11	[M+H]+	3	340167-81-9	C21802	-	C21802	-
Lssp210422	Genistein	Flavonoids	Isoflavones	C15H10O5	271.06	153.02	270.053	[M+H]+	2	446-72-0	C06563	ko00943,ko01100,ko01110	C06563	-
MEDN1163	3-Hydroxyhexadecanoic acid	Lipids	Free fatty acids	C16H32O3	295.23	67.05	272.235	[M+Na]+	3	2398-34-7	-	-	-	-
Hmlp005105	3,7-dihydroxy-4'-methoxyflavone	Flavonoids	Flavonols	C16H12O5	285.08	270.05	284.068	[M+H]+	3	-	-	-	CM01013	MetMap124
Hmlp008487	Blumenol C	Terpenoids	Monoterpenoids	C13H22O2	211.17	81.07	210.162	[M+H]+	3	36151-02-7	-	-	-	-
mws0124	N-(3-Indolylacetyl)-L-alanine	Amino acids and derivatives	Amino acids and derivatives	C13H14N2O3	247.11	130.06	246.1	[M+H]+	3	57105-39-2	-	-	-	-
zjgp122315	4-O-(6''-P-coumaroyl-β-D-glucopyranosyl)-P-coumaric acid	Others	Others	C24H24O10	473.14	147.04	472.137	[M+H]+	2	-	-	-	-	-
Lmyp003500	Kaempferol-3-O-(2''-galloyl)galactoside*	Flavonoids	Flavonols	C28H24O15	601.12	287.06	600.111	[M+H]+	1	-	-	-	CM00491	MetMap113
Lmpp003815	Petunidin-3-O-(6''-O-p-Coumaroyl)glucoside	Flavonoids	Anthocyanidins	C31H29O14+	625.16	317.07	625.155	[M]+	3	-	-	-	-	-
Zblp004717	3'-methoxyquercetin-3-O-L-rhamnosyl(1→2)-glucopyranoside*	Flavonoids	Flavonols	C28H32O16	625.17	317.07	624.169	[M+H]+	3	-	-	-	CM00608	MetMap115,MetMap116
Zbsp004862	Syringetin-3-O-glucoside*	Flavonoids	Flavonols	C23H24O13	509.13	347.08	508.122	[M+H]+	3	40039-49-4	-	-	CM00826	MetMap109
Lhlp120611	Hydroxycarvone	Terpenoids	Monoterpenoids	C10H14O2	167.11	91.05	166.099	[M+H]+	2	-	-	-	-	-
Hmdp001794	Quercetin-3-O-(2'',3''-O-digalloyl)-glucoside	Flavonoids	Flavonols	C35H28O20	769.09	303.05	768.117	[M+H]+	2	-	-	-	CM00629	MetMap115
Walbp07873	12-Oxo phytodienoic acid	Lipids	Free fatty acids	C18H28O3	293.21	81.07	292.204	[M+H]+	1	67204-66-4	-	-	-	-
Hmqp006235	LysoPC 18:4	Lipids	LPC	C26H46NO7P	516.3	184.07	515.301	[M+H]+	3	-	-	-	-	-
pmd0146	LysoPC 20:2(2n isomer)	Lipids	LPC	C28H54NO7P	548.37	184.07	547.364	[M+H]+	3	-	-	-	-	-
Zjyp102910	11β-hydroxy-3-oxo-4(5),6(7)-diene-eudesman-12-ol	Terpenoids	Sesquiterpenoids	C15H22O2	235.17	133.1	234.162	[M+H]+	2	-	-	-	-	-
Zbzp007301	2-Methoxy-6-undecyl-1,4-benzoquinone	Quinones	Quinones	C18H28O3	293.21	55.05	292.204	[M+H]+	3	-	-	-	-	-
pmp000691	Loganetin	Terpenoids	Monoterpenoids	C11H16O5	229.11	151.08	228.1	[M+H]+	3	29748-10-5	-	-	-	-
MWSmce697	4-Ethoxyphenol	Phenolic acids	Phenolic acids	C8H10O2	139.07	65.04	138.068	[M+H]+	2	622-62-8	-	-	-	-
lsdp210001	Elaeocarpucin G	Terpenoids	Triterpene	C30H46O5	487.34	423.33	486.334	[M+H]+	3	-	-	-	-	-
Wagp001741	N-(gamma-L-glutamyl)tyramine O-glucoside	Amino acids and derivatives	Amino acids and derivatives	C19H28N2O9	429.19	267.14	428.18	[M+H]+	3	-	-	-	-	-
MWStz103	S-(5'-Adenosyl)-L-methionine	Amino acids and derivatives	Amino acids and derivatives	C15H22N6O5S	399.15	250.09	398.137	[M+H]+	2	29908-03-0	C00019	ko00261,ko00270,ko00330,ko00908,ko00999,ko01100,ko01110,ko01230,ko01240,ko04122,ko04148	C00019	-
Zmcp102204	Senkyunolide Q*	Others	Lactones	C16H22O4	279.16	149.024	278.152	[M+H]+	3	-	-	-	-	-
Ljmp121501	Mansonone N	Terpenoids	Sesquiterpenoids	C16H22O4	279.16	149.02	278.152	[M+H]+	3	-	-	-	-	-
MWS1854	4-Aminophenol	Alkaloids	Alkaloids	C6H7NO	110.06	65.04	109.053	[M+H]+	3	123-30-8	C02372	-	C02372	-
Zmjp013616	12,13-Dihydroursolic acid	Terpenoids	Triterpene	C30H50O3	459.38	423.36	458.376	[M+H]+	2	-	-	-	-	-
Smrp001932	3-(3',4',5'-trimethoxyphenyl)-1,2-propanediol	Phenolic acids	Phenolic acids	C12H18O5	243.12	181.08	242.115	[M+H]+	3	-	-	-	-	-
HX1251	Austrobailignan-5	Lignans and Coumarins	Lignans	C20H22O4	327.15	137.06	326.152	[M+H]+	1	-	-	-	-	-
Sasp000406	Kojibiose	Others	Saccharides	C12H22O11	343.12	85.03	342.116	[M+H]+	2	2140-29-6	C19632	-	C19632	-
MWSmce556	2'-Aminoacetophenone	Others	Ketone compounds	C8H9NO	136.08	91.06	135.068	[M+H]+	3	551-93-9	-	-	-	-
Lhgp102118	3,5-Dihydroxy-1,7-bis(4-hydroxyphenyl)heptane	Others	Others	C19H24O4	317.175	107.049	316.168	[M+H]+	3	-	-	-	-	-
Lmsp009334	Rhamnazin (3,4',5-Trihydroxy-3',7-dimethoxyflavone)	Flavonoids	Flavonols	C17H14O7	331.08	253.05	330.074	[M+H]+	3	552-54-5	-	-	CM00872	MetMap124
Lskp211492	Pinfaenoic acid	Terpenoids	Triterpene	C30H46O5	487.34	201.16	486.334	[M+H]+	1	178268-31-0	-	-	-	-
YC512112	Anabasine-glucoside	Alkaloids	Pyridine alkaloids	C16H24O5N2	325.18	163.12	324.168	[M+H]+	3	-	-	-	-	-
Cmxp003531	Okanin-4'-O-gentiobioside	Flavonoids	Chalcones	C27H32O16	613.18	289.07	612.169	[M+H]+	3	-	-	-	-	-
Yaap004664	3-Oxo-Alpha-Ionol,4-(3-Hydroxy-1-Butenyl)-3,5,5-Trimethyl-2-Cyclohexen-1-One	Others	Others	C13H20O2	209.15	137.09	208.146	[M+H]+	3	110114-85-7	-	-	-	-
Lsjp211201	3S-3-hydroxy-β-damascon	Terpenoids	Monoterpenoids	C13H20O2	209.15	137.1	208.146	[M+H]+	1	-	-	-	-	-
Hmlp005443	6,7-Dihydroxyflavone	Flavonoids	Flavones	C15H10O4	255.07	137.02	254.058	[M+H]+	3	38183-04-9	-	-	-	-
MWS201405	His-Tyr	Amino acids and derivatives	Amino acids and derivatives	C15H18N4O4	319.14	110.07	318.133	[M+H]+	3	35979-00-1	-	-	-	-
MWSslk108	O-Acetyl-L-carnitine	Alkaloids	Alkaloids	C9H17NO4	204.13	85.03	203.116	[M+H]+	2	3040-38-8	-	-	-	-
Zmdp000446	γ-L-Glutamyl-S-methyl-L-cysteine	Amino acids and derivatives	Amino acids and derivatives	C9H16N2O5S	265.09	119.02	264.078	[M+H]+	3	-	-	-	-	-
MWS201436	Lys-Thr	Amino acids and derivatives	Amino acids and derivatives	C10H21N3O4	248.16	84.08	247.153	[M+H]+	3	97791-84-9	-	-	-	-
MWSmce116	5'-Deoxyadenosine*	Nucleotides and derivatives	Nucleotides and derivatives	C10H13N5O3	252.1	136.06	251.102	[M+H]+	3	4754-39-6	C05198	-	C05198	-
MWSslk177	Lithospermoside	Alkaloids	Alkaloids	C14H19NO8	330.12	168.07	329.111	[M+H]+	3	63492-69-3	C17771	-	C17771	-
Wahp002483	N-Cis-Cinnamoylputrescine	Alkaloids	Phenolamine	C13H18N2O	219.151	131.055	218.143	[M+H]+	3	-	-	-	-	-
Wahp005521	Dicaffeoyl-p-coumaroyl Spermidine	Alkaloids	Phenolamine	C34H37N3O8	616.269	470.233	615.258	[M+H]+	3	-	-	-	-	-
Zmdp004305	Daidzein-7-O-(2''-benzoyl)rhamnoside	Flavonoids	Isoflavones	C28H24O9	505.163	255.068	504.142	[M+H]+	3	-	-	-	-	-
Smgp006859	Strictosamide	Alkaloids	Plumerane	C26H30N2O8	499.21	337.16	498.2	[M+H]+	3	23141-25-5	C16724	ko00996	C16724	-
HX1290	Ent-sauchinone	Lignans and Coumarins	Lignans	C20H20O6	357.14	151.04	356.126	[M+H]+	2	-	-	-	-	-
HX1236	Machilusin	Lignans and Coumarins	Lignans	C21H24O5	357.17	151.04	356.162	[M+H]+	3	-	-	-	-	-
Lalp005356	4',7-dihydroxy-5-methoxy-8-methylflavanone	Flavonoids	Flavanones	C17H16O5	301.11	181.05	300.1	[M+H]+	2	-	-	-	-	-
HX1188	1,7-Bis-(3,4-dihydroxyphenyl)-5-methoxy-3-heptanone	Others	Ketone compounds	C20H24O6	361.16	189.09	360.157	[M+H]+	1	-	-	-	-	-
Walbp03641	Pelargonidin 3-(6''-glucosyl-2''-ferulyl)glucoside-5-(6''-malonylglucoside)	Flavonoids	Anthocyanidins	C46H51O26+	1019.27	271.06	1019.27	[M]+	3	-	-	-	-	-
Lskp211472	2,3,19-Trihydroxy-24-oxo-olean-12-en-28-oic acid	Terpenoids	Triterpene	C30H46O6	503.34	457.33	502.329	[M+H]+	1	-	-	-	-	-
pme2743	N-Phenylacetylglycine	Amino acids and derivatives	Amino acids and derivatives	C10H11NO3	194.08	91.05	193.074	[M+H]+	3	500-98-1	C05598	ko00360	C05598	-
Lskp211292	selin-4(15)-en-3β,11-diol	Terpenoids	Sesquiterpenoids	C15H26O2	239.2	81.07	238.193	[M+H]+	3	-	-	-	-	-
Ljmp121502	Mansonone Q	Terpenoids	Sesquiterpenoids	C15H20O4	265.14	121.06	264.136	[M+H]+	3	-	-	-	-	-
Lhxp102719	Curculigoside C	Tannins	Tannin	C22H26O12	483.148	303.085	482.142	[M+H]+	3	851713-74-1	-	-	-	-
MWSmce632	Vanillin acetate	Others	Aldehyde compounds	C10H10O4	195.06	93.03	194.058	[M+H]+	3	881-68-5	-	-	-	-
MWSmce463	Mesitaldehyde	Others	Aldehyde compounds	C10H12O	149.1	65.04	148.089	[M+H]+	3	487-68-3	-	-	-	-
MWSmce698	2',4'-Dimethylacetophenone	Others	Ketone compounds	C10H12O	149.1	65.04	148.089	[M+H]+	3	89-74-7	-	-	-	-
MW0153498	Met-Arg-Ser	Amino acids and derivatives	Amino acids and derivatives	C14H28N6O5S1	393.19	167.07	392.184	[M+H]+	3	-	-	-	-	-
Lcsp003090	Ser-Leu-Leu	Amino acids and derivatives	Amino acids and derivatives	C15H29N3O5	332.22	173.13	331.211	[M+H]+	3	10329-74-5	-	-	-	-
Lmsp004045	Isorhamnetin-3-O-glucoside-7-O-rhamnoside	Flavonoids	Flavonols	C28H32O16	625.18	317.07	624.169	[M+H]+	3	17331-71-4	-	-	CM00842	MetMap109
Zmgp003492	8-Hydroxy-α-conidendrin	Lignans and Coumarins	Lignans	C20H20O7	373.12	105.03	372.121	[M+H]+	2	-	-	-	-	-
Lafp004008	Berchemol	Lignans and Coumarins	Lignans	C20H24O7	377.16	151.04	376.152	[M+H]+	3	-	-	-	-	-
Zbqp002313	4-amino-5-(butylamino)-5-oxopentanoic acid	Amino acids and derivatives	Amino acids and derivatives	C9H18N2O3	203.14	84.04	202.132	[M+H]+	3	-	-	-	-	-
MWSprf015	2,3,23-Trihydroxyolean-12-en-28-oic acid (Bayogenin)	Terpenoids	Triterpene	C30H48O5	489.36	201.16	488.35	[M+H]+	1	6989-24-8	-	-	-	-
Zmgp004718	1-(4-hydroxy-3-methoxyphenyl)-7-phenyl-3,5-diheptanone	Others	Ketone compounds	C20H22O4	327.16	137.06	326.152	[M+H]+	3	-	-	-	-	-
Wbkp004181	1-(2-hydroxyethyl)-4-methoxy-9H-pyrido[3,4-b]indol-8-ol	Alkaloids	Alkaloids	C14H14N2O3	259.108	241.097	258.1	[M+H]+	3	-	-	-	-	-
Zahp001902	Delphinidin-3-O-sambubioside	Flavonoids	Anthocyanidins	C26H29O16+	597.15	303.05	597.146	[M]+	3	53158-73-9	C20491	ko00942	C20491	-
Cmlp002967	Gentiolactone	Terpenoids	Monoterpenoids	C10H12O5	213.075	149.059	212.069	[M+H]+	3	-	-	-	-	-
MWStz610	Diosmetin-7-O-beta-D-glucopyranoside*	Flavonoids	Flavones	C22H22O11	463.12	301.07	462.116	[M+H]+	1	20126-59-4	-	-	-	-
Qmdp112405	Viteagnusin A	Terpenoids	Ditepenoids	C22H36O3	349.27	293.21	348.266	[M+H]+	3	-	-	-	-	-
Wdgp005371	strictosidine	Alkaloids	Plumerane	C27H34N2O9	531.232	369.182	530.226	[M+H]+	3	20824-29-7	C03470	ko00901,ko00996,ko01100,ko01110	C03470	-
Lmyp003873	Quercetin-3-O-(2''-O-galloyl)glucoside*	Flavonoids	Flavonols	C28H24O16	617.11	153.02	616.106	[M+H]+	1	69624-79-9	-	-	CM00607	MetMap115
MWSprf019	Caudatin	Steroids	Steroid	C28H42O7	491.3	309.19	490.293	[M+H]+	2	38395-02-7	-	-	-	-
Lmjp003231	Patuletin-3-O-glucoside*	Flavonoids	Flavonols	C22H22O13	495.11	333.07	494.106	[M+H]+	3	-	-	-	CM01029	MetMap124
pmp000413	Genistein-8-C-glucoside	Flavonoids	Isoflavones	C21H20O10	433.11	283.06	432.106	[M+H]+	3	66026-80-0	C10420	-	C10420	MetMap112
Lajp005193	Gardenin C 5-glucoside	Flavonoids	Flavones	C26H30O14	567.17	405.12	566.164	[M+H]+	3	-	-	-	-	-
Zbkp004763	Plantaginin	Flavonoids	Other Flavonoids	C21H20O11	449.11	153.02	448.101	[M+H]+	2	-	C17056	-	C17056	-
MWSHY0089	5,4'-Dihydroxy-7-methoxyflavanone (Sakuranetin)	Flavonoids	Flavanones	C16H14O5	287.09	167.03	286.084	[M+H]+	3	2957-21-3	C09833	ko00941,ko01110	C09833	MetMap110
MWStz615	Precocene II	Others	Others	C13H16O3	221.118	151.076	220.11	[M+H]+	3	644-06-4	C09018	-	C09018	-
Ymjm000100	24-Hydroxy-3-oxooleana-11,13(18)-dien-28-oic acid	Terpenoids	Triterpene	C30H44O4	469.33	423.33	468.324	[M+H]+	2	-	-	-	-	-
Lmsp010393	Eupatorin-5-methylether (3'-hydroxy-5,6,7,4'-tetramethoxyflavone)	Flavonoids	Flavones	C19H18O7	359.11	298.09	358.105	[M+H]+	3	21764-09-0	-	-	CM00957	MetMap121
HX1356	(7R,8S)-9-acetyl-dehydrodiconiferyl alcohol	Lignans and Coumarins	Lignans	C22H24O7	401.16	217.09	400.152	[M+H]+	2	-	-	-	-	-
Wasyqp2936	2-prop-2-ynylcyclohexa-2,5-diene-1,4-dione	Quinones	Quinones	C9H6O2	147.04	119.05	146.037	[M+H]+	1	-	-	-	-	-
Lhkp101525	Apiosylskimmin (Adicardin)	Lignans and Coumarins	Coumarins	C20H24O12	457.13	163.04	456.127	[M+H]+	3	103529-94-8	-	-	-	-
Walp007214	2-Aminohexadecane-1,5,6-triol	Lipids	Sphingolipids	C16H35NO3	290.27	88.08	289.262	[M+H]+	1	-	-	-	-	-
MWStz063	2-Ethyl-2,6,6-trimethylpiperidin-4-one	Alkaloids	Piperidine alkaloids	C10H19NO	170.15	152.14	169.147	[M+H]+	3	133568-79-3	-	-	-	-
Lmtp004382	Sinapinaldehyde	Others	Aldehyde compounds	C11H12O4	209.08	149.06	208.074	[M+H]+	1	4206-58-0	C05610	ko00940,ko01100,ko01110	C05610	-
HJAP120	Rhamnetin-3-O-Rutinoside*	Flavonoids	Flavonols	C28H32O16	625.17	317.07	624.169	[M+H]+	3	-	-	-	CM00610	MetMap115,MetMap117
Lmmp002463	Sexangularetin-3-O-glucoside-7-O-rhamnoside*	Flavonoids	Flavonols	C28H32O16	625.18	317.07	624.169	[M+H]+	3	-	-	-	-	-
MWSHY0135	Isorhamnetin-3-O-rutinoside (Narcissin)*	Flavonoids	Flavonols	C28H32O16	625.18	317.08	624.169	[M+H]+	3	604-80-8	C16060	-	CM00844	MetMap109
MWS201400	Val-Trp	Amino acids and derivatives	Amino acids and derivatives	C16H21N3O3	304.17	188.07	303.158	[M+H]+	3	24587-37-9	-	-	-	-
Wasyqp2670	Epicatechin 3-Glucoside	Flavonoids	Flavanols	C21H24O11	453.14	139.04	452.132	[M+H]+	1	-	-	-	-	-
pmd0147	LysoPC 20:2	Lipids	LPC	C28H54NO7P	548.37	184.07	547.364	[M+H]+	3	-	-	-	-	-
mws0663	1,7-Dimethylxanthine	Nucleotides and derivatives	Nucleotides and derivatives	C7H8N4O2	181.07	124.05	180.065	[M+H]+	3	611-59-6	C13747	ko00232,ko01100,ko01110	C13747	-
Walp001919	1-O-p-Coumaroylgalactaric acid	Phenolic acids	Phenolic acids	C15H16O10	357.08	147.04	356.074	[M+H]+	2	-	-	-	-	-
pma3724	1-O-Feruloylquinic acid*	Phenolic acids	Phenolic acids	C17H20O9	369.12	177.05	368.111	[M+H]+	3	-	-	-	-	-
Lajp003585	Murrayacarpin A glucoside	Lignans and Coumarins	Coumarins	C17H20O9	369.117	177.054	368.11	[M+H]+	3	-	-	-	-	-
MWStz135	Pseudotropine	Alkaloids	Tropan alkaloids	C8H15NO	142.12	96.09	141.115	[M+H]+	3	135-97-7	C02066	ko00960,ko01110	C02066	-
Zblp002750	Methyl-3-(3-hydroxyphenyl)Propionate	Phenolic acids	Phenolic acids	C10H12O3	181.09	121.06	180.079	[M+H]+	3	61389-68-2	-	-	-	-
Lhbp111733	Matairesinol-4'-O-glucoside (Matairesinoside)*	Lignans and Coumarins	Lignans	C26H32O11	521.202	131.046	520.194	[M+H]+	2	23202-85-9	-	-	-	-
Lhmp121004	Symplocosin*	Lignans and Coumarins	Lignans	C26H32O11	521.2	131.05	520.194	[M+H]+	2	11042-30-1	-	-	-	-
Labp005273	Acacetin 7-apiosylglucoside	Flavonoids	Flavones	C27H30O14	579.17	285.08	578.164	[M+H]+	2	239106-94-6	-	-	CM00972	MetMap121
Wacyp05420	3,7,11-trimethyldodeca-3,7-diene-1,10,11-triol 1-O-(beta-D-Xylopyranosyl)-beta-D-glucopyranoside	Terpenoids	Sesquiterpenoids	C26H46O12	568.33	221.19	550.299	[M+NH4]+	2	-	-	-	-	-
Wasyqp2134	2-(2-hydroxy-1H-indol-3-yl)-2-oxoacetic acid*	Alkaloids	Plumerane	C10H7NO4	206.04	160.04	205.037	[M+H]+	2	14370-71-9	-	-	-	-
Smgp104547	3β-Isodihydrocadambine*	Alkaloids	Plumerane	C27H34N2O10	547.23	385.17	546.221	[M+H]+	2	62014-69-1	-	-	-	-
pme1398	Delphinidin-3-O-glucoside (Mirtillin)	Flavonoids	Anthocyanidins	C21H21O12+	465.1	303.05	465.103	[M]+	3	50986-17-9	C12138	ko00942,ko01110	C12138	-
pmp000238	Luteolin-6-C-arabinoside-7-O-glucoside	Flavonoids	Flavones	C26H28O15	581.15	383.07	580.143	[M+H]+	3	-	-	-	-	-
pma0170	N',N''-Diferuloylspermidine	Alkaloids	Phenolamine	C27H35N3O6	498.26	177.05	497.253	[M+H]+	3	-	-	-	-	-
Qmyp101432	Amarantholidoside IV	Terpenoids	Sesquiterpenoids	C21H38O8	419.26	257.21	418.257	[M+H]+	3	-	-	-	-	-
Zmbp102502	Baihuaqianhuoside	Others	Others	C16H22O8	343.138	135.079	342.132	[M+H]+	3	-	-	-	-	-
MWS20184	[6]-Shogaol	Phenolic acids	Phenolic acids	C17H24O3	277.18	137.07	276.173	[M+H]+	3	555-66-8	C10494	-	C10494	-
pmb0382	O-Feruloyl 4-hydroxycoumarin	Lignans and Coumarins	Coumarins	C19H14O6	339.09	177.05	338.079	[M+H]+	2	-	-	-	-	-
MWSslk026	Scopolamine	Alkaloids	Tropan alkaloids	C17H21NO4	304.155	138.093	303.147	[M+H]+	3	51-34-3	C01851	ko00960,ko01100,ko01110	C01851	-
Zbsp004086	Apigenin-6-C-glucose-8-C-rhamnoside	Flavonoids	Flavones	C27H30O14	579.168	423.104	578.164	[M+H]+	3	-	-	-	-	-
pmb0824	Syringic acid-4-O-(6''-feruloyl)glucoside	Phenolic acids	Phenolic acids	C25H28O13	537.16	177.05	536.153	[M+H]+	3	-	-	-	-	-
Hmpp002612	Luteolin-7-O-gentiobioside	Flavonoids	Flavones	C27H30O16	611.16	287.05	610.153	[M+H]+	3	-	-	-	-	-
Lmgp004167	3',4,4',5,7-Pentahydroxyflavan (Luteoforol)	Flavonoids	Flavanols	C15H14O6	291.09	139.04	290.079	[M+H]+	2	13392-26-2	C05907	ko00941	C05907	MetMap140,MetMap141
pmb0880	LysoPE 18:0(2n isomer)	Lipids	LPE	C23H48NO7P	482.32	341.31	481.317	[M+H]+	3	-	-	-	-	-
Layp003558	3,4,5-Trimethoxyphenol-1-O-β-D-glucoside	Others	Others	C15H22O9	347.133	185.082	346.126	[M+H]+	3	-	-	-	-	-
Qmzp101901	Zanthoxyloside*	Lignans and Coumarins	Coumarins	C21H26O13	487.144	193.047	486.137	[M+H]+	3	-	-	-	CM01435	MetMap133
Qmyp101334	JiangxiBaiyingsu I	Terpenoids	Sesquiterpenoids	C18H28O3	293.21	151.11	292.204	[M+H]+	3	-	-	-	-	-
mws1639	Isofraxidin	Lignans and Coumarins	Coumarins	C11H10O5	223.06	190.03	222.053	[M+H]+	1	486-21-5	C17480	-	C17480	MetMap129
pmf0085	9,19-Cyclolanost-24-en-3-ol (Cycloartenol)	Terpenoids	Triterpene	C30H50O	427.39	345.32	426.386	[M+H]+	3	469-38-5	C01902	ko00100,ko01100,ko01110	C01902	-
Sacp008354	epishyobunone	Terpenoids	Sesquiterpenoids	C15H24O	221.19	119.086	220.183	[M+H]+	3	39020-72-9	-	-	-	-
Hmlp006326	2',4'-dihydroxy-4-methoxydihydrochalcone	Flavonoids	Chalcones	C16H16O4	273.11	137.06	272.105	[M+H]+	3	93435-21-3	-	-	CM01184	MetMap126
Lmfp003594	Quercetin-3-O-(2''-O-galloyl)galactoside*	Flavonoids	Flavonols	C28H24O16	617.11	153.02	616.106	[M+H]+	1	53209-27-1	-	-	-	-
Hmyp009454	Nootkatol	Terpenoids	Sesquiterpenoids	C15H24O	221.19	119.08	220.183	[M+H]+	1	50763-67-2	C17915	-	C17915	-
pmf0395	Oleic acid	Lipids	Free fatty acids	C18H34O2	283.26	121.1	282.256	[M+H]+	3	112-80-1	C00712	ko00061,ko00073,ko01040	C00712	-
Zkep154151	N(2)-malonyl-D-tryptophan	Amino acids and derivatives	Amino acids and derivatives	C14H14N2O5	291.09	159.09	290.09	[M+H]+	1	3184-74-5	C03414	-	C03414	-
MWSCX017	4-hydroxyphenyl acrylaldehyde	Others	Aldehyde compounds	C9H8O3	165.05	119.05	164.047	[M+H]+	3	-	-	-	-	-
Lmjp006575	Chlorantene G	Terpenoids	Sesquiterpenoids	C15H24O2	237.18	219.17	236.178	[M+H]+	3	-	-	-	-	-
Smlp003276	Malvidin-3-O-(6''-O-malonyl)glucoside	Flavonoids	Anthocyanidins	C26H27O15+	579.13	331.08	579.134	[M]+	3	-	-	-	-	-
pmb0468	N-Formyl-L-Methionine	Amino acids and derivatives	Amino acids and derivatives	C6H11NO3S	178.05	161.03	177.046	[M+H]+	3	4289-98-9	C03145	ko00270	C03145	-
mws0582	S-(Methyl)glutathione	Amino acids and derivatives	Amino acids and derivatives	C11H19N3O6S	322.11	130.05	321.099	[M+H]+	3	2922-56-7	C11347	-	C11347	-
Hmqp005455	15(R)-Hydroxylinoleic Acid*	Lipids	Free fatty acids	C18H32O3	297.243	81.07	296.235	[M+H]+	2	177931-23-6	-	-	-	-
Hmqp005411	9-Oxo-12Z-Octadecenoic acid*	Lipids	Free fatty acids	C18H32O3	297.24	81.07	296.235	[M+H]+	2	112543-32-5	-	-	-	-
MW0155347	Phe-Thr-Asp	Amino acids and derivatives	Amino acids and derivatives	C17H23N3O7	382.17	153.02	381.154	[M+H]+	3	-	-	-	-	-
pmb1096	Indole	Alkaloids	Plumerane	C8H7N	118.07	91.05	117.058	[M+H]+	1	120-72-9	C00463	ko00380,ko00400,ko00402,ko00999,ko01100,ko01110	C00463	-
Lakp003115	5-O-β-D-Glucopyranosyl-3-hydrobenzo(b)fu-ran-2-one	Others	Lactones	C14H16O8	313.09	151.04	312.084	[M+H]+	2	-	-	-	-	-
Waptp02740	6-Methoxycoumarin*	Lignans and Coumarins	Coumarins	C10H8O3	177.05	89.04	176.047	[M+H]+	1	-	-	-	-	-
Zbxp001454	dinor-simmondsin	Others	Others	C14H21NO9	348.13	186.08	347.122	[M+H]+	2	-	-	-	-	-
pmp001248	Caffeoylcholine-4-O-glucoside	Alkaloids	Phenolamine	C20H30NO9+	428.19	369.11	428.192	[M]+	3	-	-	-	-	-
MW0106961	Glu-His	Amino acids and derivatives	Amino acids and derivatives	C11H16N4O5	307.09	157.08	284.112	[M+Na]+	3	21435-29-0	-	-	-	-
Zbxp006600	Acacetin 7-glucosyl-(1->4)-xyloside	Flavonoids	Flavones	C27H30O14	579.17	285.08	578.163	[M+H]+	3	-	-	-	CM00936	MetMap121
pmb0197	N7-Methylguanosine	Nucleotides and derivatives	Nucleotides and derivatives	C11H15N5O5	298.11	166.07	297.107	[M+H]+	3	20244-86-4	C20674	-	C20674	-
Lmjp102201	Agrimonic acid A*	Tannins	Tannin	C48H32O31	1105.1	321.024	1104.09	[M+H]+	2	-	-	-	-	-
Lmjp102202	Agrimonic acid B*	Tannins	Tannin	C48H32O31	1105.1	321.02	1104.09	[M+H]+	2	-	-	-	-	-
pmb0508	p-Coumaroylagmatine	Alkaloids	Phenolamine	C14H20N4O2	277.17	147.04	276.159	[M+H]+	3	7295-86-5	C04498	ko00999,ko01100,ko01110	C04498	-
Zbsp004739	Chrysin-8-C-glucoside	Flavonoids	Flavones	C21H20O9	417.116	297.077	416.111	[M+H]+	3	160880-89-7	-	-	CM00879	MetMap110
Zbyp004662	6'-O-p-hydroxybenzoylarbutin	Phenolic acids	Phenolic acids	C19H20O9	393.119	121.028	392.111	[M+H]+	3	-	-	-	-	-
Zbfp001070	N-(1-Deoxy-1-fructosyl)phenylalanine	Amino acids and derivatives	Amino acids and derivatives	C18H17NO5	328.12	166.07	327.111	[M+H]+	2	-	-	-	-	-
Lacp004731	3-Hydroxy-1-methoxy-9,10-anthraquinone	Quinones	Anthraquinone	C15H10O4	255.065	181.065	254.057	[M+H]+	3	28504-24-7	-	-	-	-
pmb0579	Chrysoeriol-7-O-(6''-sinapoyl)glucoside	Flavonoids	Flavones	C33H32O15	669.18	207.07	668.174	[M+H]+	3	-	-	-	-	-
Labp005049	Dalbergin glucoside	Lignans and Coumarins	Coumarins	C22H22O9	431.13	269.08	430.126	[M+H]+	2	-	-	-	CM01372	MetMap129
MWSprf147	Glucovanillin	Others	Aldehyde compounds	C14H18O8	315.11	153.16	314.1	[M+H]+	2	494-08-6	C19808	-	C19808	MetMap160
pme2831	1,1-Dimethylbiguanide	Alkaloids	Alkaloids	C4H11N5	130.109	71.0604	129.101	[M+H]+	3	657-24-9	C07151	-	C07151	-
Zbjp001957	Cyanidin-3,5-O-diglucoside (Cyanin)*	Flavonoids	Anthocyanidins	C27H31O16+	611.16	287.06	611.161	[M]+	3	20905-74-2	C08639	ko00942	C08639	-
Hmgp002299	Semivioxanthin-9-O-Gentiobioside	Phenolic acids	Phenolic acids	C27H34O15	599.2	275.09	598.19	[M+H]+	3	-	-	-	-	-
mws4516	Pyroglutamic acid	Amino acids and derivatives	Amino acids and derivatives	C5H7NO3	130.05	84.05	129.043	[M+H]+	2	4042-36-8	-	-	-	-
MWS201448	Pro-Gln	Amino acids and derivatives	Amino acids and derivatives	C10H17N3O4	244.13	130.05	243.122	[M+H]+	3	18668-08-1	-	-	-	-
Lacp005171	3-(3'-Hydroxybutyl)-2,4,4-trimethylcyclohexa-2,5-dienone glucoside	Terpenoids	Sesquiterpenoids	C19H30O7	371.21	133.1	370.199	[M+H]+	2	-	-	-	-	-
Lmcp000611	2-Amino-4,5-dihydro-1H-imidazole-4-acetic acid	Alkaloids	Alkaloids	C5H9N3O2	144.08	84.06	143.07	[M+H]+	3	69098-41-5	-	-	-	-
Rfmb318	D-Proline betaine	Amino acids and derivatives	Amino acids and derivatives	C7H14NO2+	144.1	84.08	144.102	[M]+	3	1195-94-4	C21514	-	C21514	-
MWS201434	Ile-His	Amino acids and derivatives	Amino acids and derivatives	C12H20N4O3	269.16	156.08	268.154	[M+H]+	3	97284-12-3	-	-	-	-
MWS0811	L-Pipecolic Acid	Alkaloids	Piperidine alkaloids	C6H11NO2	130.09	84.08	129.079	[M+H]+	1	3105-95-1	C00408	ko00310,ko00960,ko01100,ko01110	C00408	-
Waptp00696	1,5-Anhydrofructose	Others	Saccharides	C6H10O5	163.06	69.03	162.053	[M+H]+	2	75414-43-6	C06485	-	C06485	-
mws0894	Glycitin	Flavonoids	Isoflavones	C22H22O10	447.13	285.08	446.121	[M+H]+	3	40246-10-4	C16195	ko00943	C16195	-
Lskp211262	Secoisolariciresinol	Lignans and Coumarins	Lignans	C20H26O6	363.18	137.06	362.173	[M+H]+	1	29388-59-8	C18167	ko00999,ko01100,ko01110	C18167	-
Lahp002797	Methyl Orsellinate	Phenolic acids	Phenolic acids	C9H10O4	183.064	123.043	182.058	[M+H]+	3	3187-58-4	-	-	CM020523	MetMap157,MetMap158
Wagp004279	Thomimarine B Glucoside*	Terpenoids	Sesquiterpenoids	C21H34O8	415.23	253.18	414.225	[M+H]+	3	-	-	-	-	-
mws5037	L-Alanyl-L-leucine	Amino acids and derivatives	Amino acids and derivatives	C9H18N2O3	203.14	86.1	202.132	[M+H]+	3	3303-34-2	-	-	-	-
Lmmp007480	2,4,4'-trihydroxychalcone	Flavonoids	Chalcones	C15H12O4	257.08	137.02	256.074	[M+H]+	3	83616-07-3	-	-	-	-
Lmhp010040	LysoPE 20:3*	Lipids	LPE	C25H46NO7P	504.31	363.29	503.301	[M+H]+	3	-	-	-	-	-
Qmyp101203	Pterodontriol	Terpenoids	Sesquiterpenoids	C15H28O3	257.21	95.09	256.204	[M+H]+	3	-	-	-	-	-
Hmhp006417	Scuteamoenoside	Flavonoids	Flavones	C22H24O11	465.12	433.11	464.132	[M+H]+	3	123914-35-2	-	-	-	-
zjbp111631	14-hydroxy-α-humulene	Terpenoids	Sesquiterpenoids	C15H24O	221.19	81.07	220.183	[M+H]+	3	-	-	-	-	-
MWSmce108	Butein	Flavonoids	Chalcones	C15H12O5	273.07	137.02	272.068	[M+H]+	3	487-52-5	C08578	ko00941	C08578	MetMap126
Wbmp007420	10-Benzoyliliensine	Alkaloids	Alkaloids	C31H43NO8	558.305	526.278	557.299	[M+H]+	3	-	-	-	-	-
pmp000441	3-Hydroxy-11-oxours-12-en-28-oic acid (11-Keto-ursolic acid)	Terpenoids	Triterpene	C30H46O4	471.35	453.34	470.34	[M+H]+	2	105870-59-5	-	-	-	-
Zjyp102923	oxyphyllanene E	Terpenoids	Sesquiterpenoids	C15H24O2	237.18	189.13	236.178	[M+H]+	3	-	-	-	-	-
Hmzp006046	Sesaminol 2-O-Beta-D-Glucoside	Lignans and Coumarins	Lignans	C26H28O12	533.17	371.11	532.158	[M+H]+	3	153512-13-1	-	-	-	-
Lmyp006426	Demethyl-dehydroxymatairesinol	Lignans and Coumarins	Lignans	C19H20O5	329.137	205.085	328.131	[M+H]+	3	-	-	-	-	-
Sasp013729	MG(18:0/0:0/0:0)	Lipids	Free fatty acids	C21H42O4	359.32	341.31	358.308	[M+H]+	1	22610-61-3	-	-	-	-
Lmmp003530	3,4-Divanillyltetrahydrofuran	Lignans and Coumarins	Lignans	C20H24O5	345.17	137.06	344.162	[M+H]+	1	34730-78-4	-	-	-	-
MWSHC20121	(3E)-4-[(1R,3S,6R)-3-Hydroxy-5,5,6-trimethyl-7-oxabicyclo[4.1.0]hept-1-yl]-3-buten-2-one	Others	Others	C13H20O3	225.15	97.06	224.141	[M+H]+	3	1416779-58-2	-	-	-	-
Wbwp006298	[(1R,11R,12R,13S)-13-(hydroxymethyl)-1-(3,4,5-trimethoxyphenyl)-5,7,14-trioxatetracyclo[9.2.1.02,10.04,8]tetradeca-2,4(8),9-trien-12-yl]methanol	Lignans and Coumarins	Lignans	C22H24O8	417.15	167.07	416.147	[M+H]+	1	-	-	-	-	-
Lmsp004301	3',5,5',7-Tetrahydroxyflavanone-7-O-glucoside	Flavonoids	Flavanones	C21H22O11	451.12	289.07	450.116	[M+H]+	2	-	-	-	-	-
pma6218	O-MethylNaringenin-8-C-arabinoside	Flavonoids	Flavanones	C21H22O9	419.13	383.1	418.126	[M+H]+	3	-	-	-	-	-
Labp004829	Platanionoside J	Terpenoids	Sesquiterpenoids	C19H34O7	375.24	177.16	374.231	[M+H]+	3	-	-	-	-	-
Hmsp008976	[12]-Shogaol	Phenolic acids	Phenolic acids	C23H36O3	361.267	177.09	360.266	[M+H]+	3	99742-10-6	-	-	-	-
Ymjm000098	Viburolide	Terpenoids	Triterpene	C30H46O5	487.34	441.34	486.334	[M+H]+	1	-	-	-	-	-
Yshs000048	6-Hydroxy-lupane-20(29)-en-3-one-28-oic acid	Terpenoids	Triterpene	C30H46O4	471.342	407.328	470.34	[M+H]+	3	-	-	-	-	-
Yalp007148	Flowerine	Flavonoids	Flavanones	C22H24O5	369.17	298.12	368.162	[M+H]+	3	-	-	-	-	-
Lahp005912	1,7-Bis(4-hydroxyphenyl)-hepta-4E,6E-dien-3-one	Others	Ketone compounds	C19H18O3	295.133	107.049	294.126	[M+H]+	3	332371-82-1	-	-	CM01739	MetMap138
MWSHC2028	(1S,3S)-1-Methyl-1,2,3,4-tetrahydro-β-carboline-3-carboxylic acid*	Alkaloids	Plumerane	C13H14N2O2	231.11	158.1	230.106	[M+H]+	3	40678-46-4	-	-	-	-
MWSHC2027	(1R,3S)-1-Methyl-1,2,3,4-tetrahydro-β-carboline-3-carboxylic acid*	Alkaloids	Plumerane	C13H14N2O2	231.114	158.099	230.106	[M+H]+	3	42438-72-2	-	-	-	-
Zmsp000306	1,4-dideoxy-1,4-imino-D-arabinitol	Alkaloids	Pyrrole alkaloids	C5H11NO3	134.08	68.0508	133.074	[M+H]+	3	-	-	-	-	-
Yalp007426	1-(5-acetoxy-4-(3,7-diacetoxy-4,4,8,10,14-pentamethylhexadecahydro-1H-cyclopenta[a]phenanthren-17-yl)tetrahydrofuran-2-yl)-2-methylpropane-1,2-diyl diacetate	Terpenoids	Triterpene	C40H62O11	719.43	539.37	718.429	[M+H]+	3	-	-	-	-	-
Lmhp009464	LysoPE 17:1(2n isomer)	Lipids	LPE	C22H44NO7P	466.29	325.27	465.286	[M+H]+	2	-	-	-	-	-
Walp010787	2-aminotetracoSane-1,5,23-triol	Lipids	Sphingolipids	C24H51NO3	402.39	340.36	401.387	[M+H]+	1	-	-	-	-	-
pme1841	Cadaverine	Alkaloids	Alkaloids	C5H14N2	103.12	86.1	102.116	[M+H]+	3	462-94-2	C01672	ko00310,ko00470,ko00480,ko00960,ko01100,ko01110	C01672	-
Zmbp003483	Indican	Alkaloids	Plumerane	C14H17NO6	296.114	134.06	295.106	[M+H]+	3	487-60-5	C08481	-	C08481	-
Lcsp001958	Pro-Asn-Leu	Amino acids and derivatives	Amino acids and derivatives	C15H26N4O5	343.2	70.07	342.19	[M+H]+	2	-	-	-	-	-
MWSmce431	Quininic acid; 6-Methoxyquinoline-4-Carboxylic Acid	Alkaloids	Quinoline alkaloids	C11H9NO3	204.06	161.05	203.058	[M+H]+	3	86-68-0	-	-	-	-
Hmgp003664	Apigenin-6-C-rhamnoside	Flavonoids	Flavones	C21H20O9	417.12	381.1	416.111	[M+H]+	3	-	-	-	-	-
pmp000240	Apigenin-6-C-(2''-glucuronyl)glucoside	Flavonoids	Flavones	C27H28O16	609.14	313.07	608.138	[M+H]+	3	-	-	-	-	-
MWSslk013	Tectoridin	Flavonoids	Isoflavones	C22H22O11	463.12	301.09	462.116	[M+H]+	2	611-40-5	C10533	-	C10533	-
Lmhp002031	L-Leucyl-L-Leucine	Amino acids and derivatives	Amino acids and derivatives	C12H24N2O3	245.19	86.1	244.179	[M+H]+	3	3303-31-9	-	-	-	-
MWSmce542	1-Methyltryptophan	Amino acids and derivatives	Amino acids and derivatives	C12H14N2O2	219.11	132.09	218.106	[M+H]+	3	21339-55-9	-	-	-	-
Wagp004543	Rhinomilisin J Glucoside*	Terpenoids	Sesquiterpenoids	C21H34O8	415.23	253.18	414.225	[M+H]+	3	-	-	-	-	-
mws0636	L-Phenylalanyl-L-phenylalanine	Amino acids and derivatives	Amino acids and derivatives	C18H20N2O3	313.15	166.09	312.147	[M+H]+	3	2577-40-4	-	-	-	-
MWStz545	5-O-Feruloylquinic acid*	Phenolic acids	Phenolic acids	C17H20O9	369.119	177.057	368.111	[M+H]+	3	40242-06-6	-	-	-	-
Xmqp004074	Peucedanol 3'-O-glucoside	Lignans and Coumarins	Coumarins	C20H26O10	427.16	247.096	426.153	[M+H]+	3	65891-61-4	-	-	-	-
MWSslk178	Griffonilide	Others	Lactones	C8H8O4	169.05	77.04	168.042	[M+H]+	1	61371-55-9	-	-	-	-
Wdjp003521	2-(7-hydroxy-4-methoxyphenanthren-2-yl)oxy-6-(hydroxymethyl)oxane-3,4,5-triol	Others	Others	C21H22O8	403.139	241.089	402.132	[M+H]+	3	-	-	-	-	-
Safp018669	8-hydroxy-2,10,10-trimethyltricyclo[6.3.0.01,5]undec-6-ene-6-carboxylic acid	Terpenoids	Sesquiterpenoids	C15H22O3	251.16	121.1	250.157	[M+H]+	2	-	-	-	-	-
Lmqp003247	Delphinidin-3-O-(6''-O-caffeoyl)glucoside-5-O-glucoside	Flavonoids	Anthocyanidins	C36H37O20+	789.19	325.09	789.187	[M]+	3	-	-	-	-	-
Wbjp004506	3-Aminomethylglaucine	Alkaloids	Alkaloids	C22H28N2O4	385.214	278.091	384.205	[M+H]+	3	-	-	-	-	-
Lcrp000389	threo-1-(4'-hydroxy-3'-methoxyphenyl)-1-methoxy-2-{2''-methoxy-4''-[1'''-(E)-propenyl]phenoxy}-propane	Lignans and Coumarins	Lignans	C21H26O5	359.18	203.11	358.178	[M+H]+	1	-	-	-	-	-
pme1173	Allopurinol	Nucleotides and derivatives	Nucleotides and derivatives	C5H4N4O	137.05	110.03	136.038	[M+H]+	3	315-30-0	-	-	-	-
Zbyp003584	4-O-Galloylbergenin	Lignans and Coumarins	Coumarins	C21H20O13	481.098	209.045	480.09	[M+H]+	3	82958-45-0	C17514	-	C17514	MetMap128
Wagp006454	Xanthomicrol (5,4'-Dihydroxy-6,7,8-trimethoxyflavone)	Flavonoids	Flavones	C18H16O7	345.1	312.06	344.09	[M+H]+	2	16545-23-6	C14476	-	C14476	MetMap121
Lmzp003012	3-Hydroxy-4',5,7-Trimethoxyflavanone	Flavonoids	Flavanonols	C18H18O6	331.12	161.06	330.11	[M+H]+	2	76792-94-4	-	-	-	-
Hmdp001950	Isomucronulatol	Flavonoids	Other Flavonoids	C17H18O5	303.12	195.09	302.115	[M+H]+	3	52250-35-8	-	-	-	-
Wacyp06721	12-Hydroxyfarnesol glucoside	Terpenoids	Sesquiterpenoids	C21H36O7	418.21	203.18	400.246	[M+NH4]+	1	-	-	-	-	-
Lmcp003522	Baldrinal	Terpenoids	Monoterpenoids	C12H10O4	219.065	173.06	218.058	[M+H]+	3	18234-46-3	C16811	-	C16811	-
MW0155792	Pro-Asn-Asp	Amino acids and derivatives	Amino acids and derivatives	C13H20N4O7	345.13	137.06	344.133	[M+H]+	3	-	-	-	-	-
Zjmp102708	3-Hydroxyolean-12-ene-28,29-dioic acid (Serratagenic Acid)	Terpenoids	Triterpene	C30H46O5	487.34	451.32	486.334	[M+H]+	1	6488-64-8	-	-	-	-
MWStz452	8-Epiloganin	Terpenoids	Terpene	C17H26O10	391.159	179.071	390.153	[M+H]+	3	79172-04-6	-	-	-	-
Lmrj001341	Cyclo(Ser-Pro)	Amino acids and derivatives	Amino acids and derivatives	C8H12N2O3	185.09	70.06	184.085	[M+H]+	3	-	-	-	-	-
pmp000661	Cryptomerione	Terpenoids	Sesquiterpenoids	C15H22O	219.174	107.049	218.167	[M+H]+	3	5988-72-7	-	-	-	-
Hmbp003174	Benzoylpaeoniflorin	Terpenoids	Monoterpenoids	C30H32O12	585.196	197.08	584.189	[M+H]+	3	38642-49-8	-	-	-	-
Lcmp122914	eudesma-11(13)-ene-4β,9β-diol	Terpenoids	Ditepenoids	C15H26O2	239.2	95.09	238.193	[M+H]+	3	-	-	-	-	-
pme0170	N-Acetyl-L-Arginine	Amino acids and derivatives	Amino acids and derivatives	C8H16N4O3	217.13	158.08	216.122	[M+H]+	3	155-84-0	-	-	-	-
MWStz511	Maohuoside A	Flavonoids	Flavonols	C27H32O12	549.2	387.15	548.189	[M+H]+	2	128988-55-6	-	-	-	-
pmb0769	N-(p-Coumaroyl)serotonin Glucoside	Alkaloids	Phenolamine	C25H28N2O8	485.19	323.14	484.185	[M+H]+	3	76423-56-8	-	-	-	-
Yaap005342	Cearoin	Others	Others	C14H12O4	245.08	91.05	244.074	[M+H]+	3	52811-37-7	-	-	-	-
Lcyp000678	Prudomenin*	Flavonoids	Flavonols	C23H24O12	493.132	331.082	492.127	[M+H]+	2	-	-	-	-	-
Zbqp001296	trans-3'-Hydroxycotinine-O-glucoside	Alkaloids	Pyridine alkaloids	C16H22N2O7	355.15	193.1	354.143	[M+H]+	2	-	-	-	-	-
Lmwp005248	Kaempferol-3-O-(6'''-p-Coumaroyl)glucosyl-(1→2)-Glucoside-7-O-Rhamnoside	Flavonoids	Flavonols	C42H46O22	903.26	287.06	902.248	[M+H]+	3	-	-	-	CM00541	MetMap113,MetMap114
MWStz367	Daidzein-4',7-diglucoside*	Flavonoids	Isoflavones	C27H30O14	579.171	255.073	578.164	[M+H]+	3	53681-67-7	-	-	-	-
zjbp111502	Ciwujiatone	Lignans and Coumarins	Lignans	C22H26O9	435.164	181.049	434.158	[M+H]+	3	-	-	-	-	-
Lahp004384	Homoeriodictyol glucosyl propionyl glucopyranoside	Flavonoids	Flavanones	C31H38O17	683.218	303.087	682.211	[M+H]+	3	-	-	-	-	-
MWSprf086	Silydianin	Tannins	Tannin	C25H22O10	483.129	153.02	482.121	[M+H]+	3	29782-68-1	-	-	-	-
Zmdp004370	6''-O-Acetyldaidzin	Flavonoids	Isoflavones	C23H22O10	459.132	255.068	458.121	[M+H]+	3	71385-83-6	-	-	-	-
Qmyp081607	10-Deoxygeniposidic acid	Terpenoids	Monoterpenoids	C16H22O9	359.133	121.1	358.126	[M+H]+	3	-	C11672	ko00902,ko01110	C11672	-
Zmdp002216	γ-Glu-Leu	Amino acids and derivatives	Amino acids and derivatives	C11H20N2O5	261.14	86.1	260.137	[M+H]+	3	2566-39-4	-	-	-	-
Lmjp002764	Umckalin (7-hydroxy-5,6-dimethoxycoumarin)	Lignans and Coumarins	Coumarins	C11H10O5	223.06	190.03	222.053	[M+H]+	1	43053-62-9	-	-	CM01387	MetMap129
Smgp004547	3α-Dihydrocadambine*	Alkaloids	Plumerane	C27H34N2O10	547.229	385.17	546.221	[M+H]+	2	54483-84-0	-	-	-	-
pmp001059	Genipin-1-O-(2''-O-apiosyl)glucoside	Terpenoids	Monoterpenoids	C22H32O14	521.187	209.081	520.179	[M+H]+	3	-	-	-	-	-
Zahp003766	Quercetin 3-O-glucoside 7-O-xyloside	Flavonoids	Flavonols	C26H28O16	597.15	303.05	596.138	[M+H]+	3	-	-	-	CM00591	MetMap115
Wccp000476	2-[(1R)-1-carboxyethoxy]propanoic acid	Organic acids	Organic acids	C6H10O5	163.06	69.03	162.053	[M+H]+	2	-	-	-	-	-
Lmsp003655	Dehydrodiconiferyl alcohol-gamma'-O-glucoside*	Lignans and Coumarins	Lignans	C26H32O11	521.2	131.05	520.194	[M+H]+	2	-	-	-	-	-
Cmcp004793	Lochnericine	Alkaloids	Plumerane	C21H24N2O3	353.19	321.166	352.179	[M+H]+	3	72058-36-7	C11676	ko00901,ko01110	C11676	-
Wcdp004047	9-hydroxy-4,7-megastigmadien-3-one	Terpenoids	Sesquiterpenoids	C13H20O2	209.15	123.08	208.146	[M+H]+	3	-	-	-	-	-
Lskp211454	2,3,19,23-Tetrahydroxyolean-12-en-28-oic acid (Sericic acid)	Terpenoids	Triterpene	C30H48O6	505.35	405.32	504.345	[M+H]+	1	-	-	-	-	-
Zblp003303	Delphinidin-3-O-(6''-O-acetyl)glucoside	Flavonoids	Anthocyanidins	C23H23O13+	507.11	303.05	507.113	[M]+	3	66594-00-1	-	-	-	-
Wacyp04980	3,7,11-trimethyldodeca-3,7-diene-1,10,11-triol 10-O-(beta-D-Xylopyranosyl)-beta-D-glucopyranoside	Terpenoids	Sesquiterpenoids	C26H46O12	568.33	221.19	550.299	[M+NH4]+	2	-	-	-	-	-
Lmsp008443	3,3',5-Trihydroxy-4',7-dimethoxyflavanone	Flavonoids	Flavanones	C17H16O7	333.1	167.03	332.09	[M+H]+	3	-	-	-	-	-
Qatp009393	Dihydrocostunolide	Terpenoids	Sesquiterpenoids	C15H22O2	235.168	105.073	234.162	[M+H]+	3	2225-79-8	-	-	-	-
MWSmce591	Curcumenol	Terpenoids	Sesquiterpenoids	C15H22O2	235.17	105.07	234.162	[M+H]+	1	19431-84-6	C16942	-	C16942	-
MWSmce041	Butylphthalide	Others	Lactones	C12H14O2	191.1	145.1	190.099	[M+H]+	3	6066-49-5	C17854	-	C17854	-
mws3141	5-Methoxy-DL-tryptophan	Amino acids and derivatives	Amino acids and derivatives	C12H14N2O3	235.11	176.07	234.1	[M+H]+	3	28052-84-8	-	-	-	-
Lasp008860	1-(5,7-Dihydroxy-2,2-dimethyl-2H-chromen-8-yl)ethanone	Phenolic acids	Phenolic acids	C13H14O4	235.1	165.05	234.089	[M+H]+	2	-	-	-	-	-
Lmjp005108	6,7,8,3',4'-Pentamethoxyflavanone	Flavonoids	Flavanones	C20H22O7	375.144	221.081	374.137	[M+H]+	3	-	-	-	-	-
Lmlp001118	3'-Glucosyl-6,7-dihydroxy-N-methyl-benzyltetrahydroisoquinoline*	Alkaloids	Isoquinoline alkaloids	C23H29NO8	448.2	286.15	447.189	[M+H]+	2	-	-	-	-	-
Smjp002269	N-p-Coumaroyltyrosine	Amino acids and derivatives	Amino acids and derivatives	C18H17NO5	328.12	119.05	327.111	[M+H]+	3	77201-66-2	-	-	-	-
Lcrp000360	erythro-(7S,8R)-Δ8',3,3',5'-trimethoxy-8-O-4'-neolignan	Lignans and Coumarins	Lignans	C23H30O6	403.21	195.1	402.204	[M+H]+	2	-	-	-	-	-
lsdp210007	Elaeocarpucin D	Terpenoids	Triterpene	C30H44O5	485.33	439.33	484.319	[M+H]+	3	-	-	-	-	-
Lahp004470	5,7,3',4',5'-Pentahydroxyflavan-7-gallate	Flavonoids	Other Flavonoids	C22H18O10	443.1	139.04	442.09	[M+H]+	2	-	-	-	-	-
Sayp005824	Isocurcumenol*	Terpenoids	Sesquiterpenoids	C15H22O2	235.17	133.1	234.162	[M+H]+	1	24063-71-6	-	-	-	-
Qmxp101615	Ent-3β-Acetoxyisopimar-15-8β-ol	Terpenoids	Ditepenoids	C22H36O3	349.27	179.14	348.266	[M+H]+	1	-	-	-	-	-
mws1014	Fraxetin (7,8-Dihydroxy-6-methoxycoumarin)	Lignans and Coumarins	Coumarins	C10H8O5	209.04	149.02	208.037	[M+H]+	1	574-84-5	C09265	ko00999,ko01110	C09265	MetMap129
MWStz620	3,16-Dihydroxyolean-12-en-28-oic acid (Echinocystic acid)	Terpenoids	Triterpene	C30H48O4	473.361	427.355	472.355	[M+H]+	3	510-30-5	C08942	ko00999,ko01100,ko01110	C08942	-
MWSmce373	Columbin	Terpenoids	Ditepenoids	C20H22O6	359.15	175.11	358.142	[M+H]+	2	546-97-4	C09077	-	C09077	-
pmp000476	N-Isobutyl-4,5-epoxy-2E-decaenamide	Alkaloids	Alkaloids	C14H25NO2	240.2	57.1	239.189	[M+H]+	3	-	-	-	-	-
Sacp009516	isoacolamone	Terpenoids	Sesquiterpenoids	C15H24O	221.19	147.12	220.183	[M+H]+	1	39012-15-2	-	-	-	-
Lmhp001461	L-Prolyl-L-Leucine	Amino acids and derivatives	Amino acids and derivatives	C11H20N2O3	229.15	70.07	228.147	[M+H]+	2	52899-07-7	-	-	-	-
MWS20161	Maltol 6'-O-(5-O-p-coumaroyl)-β-D-apiofuranosyl-β-D-glucopyranoside	Lignans and Coumarins	Lignans	C26H30O14	567.171	127.043	566.164	[M+H]+	3	-	-	-	-	-
MWS201403	Lys-Ala	Amino acids and derivatives	Amino acids and derivatives	C9H19N3O3	218.15	84.08	217.143	[M+H]+	3	17043-71-9	-	-	-	-
Zmcp102504	Marmesinin	Lignans and Coumarins	Coumarins	C20H24O9	409.15	247.1	408.142	[M+H]+	3	495-30-7	-	-	-	-
Wbsp010483	(3R,7aS,10R,11R,13aS,15bR)-3,11-dihydroxy-4,4,7a,10,13a,15b-hexamethyl-1,2,3,4,4a,7,7a,8,9,9a,10,11,12,13,13a,13b,14,15,15a,15b-icosahydro-5H-cyclohepta[1,2-a:5,4-a']dinaphthalen-5-one	Terpenoids	Terpene	C29H46O3	443.35	425.34	442.345	[M+H]+	2	-	-	-	-	-
pmp000438	3,28-Dihydroxylup-20(29)-ene (Betulin)	Terpenoids	Triterpene	C30H50O2	443.39	425.38	442.381	[M+H]+	1	473-98-3	C08618	-	C08618	-
Zbqp003191	5-(carbamoyloxy)-2-oxopentyl L-leucinate	Amino acids and derivatives	Amino acids and derivatives	C12H22N2O5	275.16	86.1	274.153	[M+H]+	3	-	-	-	-	-
pmb0492	N',N'',N'''-p-Coumaroyl-cinnamoyl-caffeoyl spermidine	Alkaloids	Phenolamine	C34H37N3O6	584.28	325	583.268	[M+H]+	3	-	-	-	-	-
MW0152924	Lys-Cys-Gly	Amino acids and derivatives	Amino acids and derivatives	C11H22N4O4S1	329.12	149.06	306.136	[M+Na]+	3	-	-	-	-	-
Wayp001024	N-(1-Deoxy-1-fructosyl)Valine	Amino acids and derivatives	Amino acids and derivatives	C11H21NO7	280.14	216.12	279.132	[M+H]+	3	-	-	-	-	-
zjbp111609	eudesma-3,11(13)-dien-8α,9β-diol	Terpenoids	Sesquiterpenoids	C15H24O2	237.18	135.12	236.178	[M+H]+	3	-	-	-	-	-
MWStz356	Apigenin-7-O-(6''-O-malonyl)glucoside	Flavonoids	Flavones	C24H22O13	519.11	271.07	518.106	[M+H]+	1	86546-87-4	C10020	-	C10020	-
Lmjp002596	Quercetin-3-O-sambubioside*	Flavonoids	Flavonols	C26H28O16	597.14	303.05	596.138	[M+H]+	3	83048-35-5	C12637	ko00944	C12637	MetMap115
Hmcp001829	Quercetin-3,7-Di-O-rhamnoside	Flavonoids	Flavonols	C27H30O15	595.16	303.04	594.159	[M+H]+	3	28638-13-3	-	-	CM00590	MetMap116
Walp003622	6-beta-d-glucopyranosyloxyindole-3-carboxylic acid	Alkaloids	Plumerane	C15H17NO8	340.1	178.05	339.095	[M+H]+	3	-	-	-	-	-
MW0145904	Asn-Thr-His	Amino acids and derivatives	Amino acids and derivatives	C14H22N6O6	371.17	209.04	370.16	[M+H]+	3	-	-	-	-	-
MWSmce644	4-Acetoxy-3-Ethoxybenzaldehyde	Others	Aldehyde compounds	C11H12O4	209.08	93.03	208.074	[M+H]+	3	72207-94-4	-	-	-	-
zjbp111626	3,4,4α,5,6,7,8,8α-octahydro-7-[1-(hydroxymethyl)ethenyl]-4α-methylnaphthalene-1-carboxaldehyde	Terpenoids	Sesquiterpenoids	C15H22O2	235.17	159.12	234.162	[M+H]+	2	-	-	-	-	-
MWSmce061	Dimethylfraxetin; 6,7,8-Trimethoxycoumarin	Lignans and Coumarins	Coumarins	C12H12O5	237.07	176.05	236.069	[M+H]+	3	6035-49-0	-	-	CM01390	MetMap129
Jmzp008184	Rel-(8S,8'R)-Dimethyl-(7S,7'R)-bis(5-hydroxy-3-methoxyphenyl)tetrahydrofuran*	Lignans and Coumarins	Lignans	C20H24O5	345.17	137.06	344.162	[M+H]+	1	-	-	-	-	-
Lhgp102110	agarofuran*	Terpenoids	Sesquiterpenoids	C15H24O	221.19	119.09	220.183	[M+H]+	1	-	-	-	-	-
Wbsp008057	16-oxo-3β,21β-dihydroxyserrat-14-en-24-ferulate	Terpenoids	Triterpene	C40H56O7	649.41	177.05	648.403	[M+H]+	2	-	-	-	-	-
Hmcp003783	1-Acetyl-β-carboline	Alkaloids	Plumerane	C13H10N2O	211.09	193.07	210.079	[M+H]+	3	-	-	-	-	-
MW0150848	His-Asn-Cys	Amino acids and derivatives	Amino acids and derivatives	C13H20N6O5S1	373.13	193.16	372.122	[M+H]+	3	-	-	-	-	-
pmp001299	Safflomin C	Quinones	Quinones	C30H30O14	615.171	123.065	614.164	[M+H]+	3	126093-98-9	-	-	-	-
Lssp210310	3-hydroxylup-12(13),20(29)-diene	Terpenoids	Triterpene	C30H48O	425.37	177.16	424.37	[M+H]+	2	-	-	-	-	-
Lmhp206353	Tricin-4'-O-glucoside*	Flavonoids	Flavones	C23H24O12	493.13	331.08	492.127	[M+H]+	2	-	-	-	-	-
MWS2673	5,6-DiHETrE[(±)5,6-dihydroxy-8Z,11Z,14Z-eicosatrienoic acid]	Lipids	Free fatty acids	C20H34O4	339.25	121.1	338.246	[M+H]+	3	213382-49-1	C14772	ko00590,ko01100	C14772	-
pmp000444	27,28-Dicarboxyl ursolic acid*	Terpenoids	Triterpene	C30H46O5	487.34	469.33	486.334	[M+H]+	1	-	-	-	-	-
Hmyp009288	Epinootkatol	Terpenoids	Sesquiterpenoids	C15H24O	221.183	163.15	220.183	[M+H]+	3	-	-	-	-	-
MWSmce528	2,3-Dimethoxybenzaldehyde	Phenolic acids	Phenolic acids	C9H10O3	167.07	124.05	166.063	[M+H]+	3	86-51-1	-	-	-	-
Wbwp007328	Henricine	Lignans and Coumarins	Lignans	C22H26O6	387.18	209.12	386.173	[M+H]+	2	107783-46-0	-	-	-	-
Zmjp011592	Kanerodione	Terpenoids	Triterpene	C30H46O3	455.35	437.34	454.345	[M+H]+	3	-	-	-	-	-
Sazp007578	Paulownin*	Lignans and Coumarins	Lignans	C20H18O7	371.11	149.02	370.105	[M+H]+	2	13040-46-5	-	-	-	-
Sayp007578	4-HydroxyseSamin*	Lignans and Coumarins	Lignans	C20H18O7	371.113	149.024	370.105	[M+H]+	2	-	-	-	-	-
Lcrp000382	tetrahydrofuroguaiacin B*	Lignans and Coumarins	Lignans	C20H24O5	345.17	137.06	344.162	[M+H]+	1	131829-51-1	-	-	-	-
Lmrj002087	L-Isoleucyl-L-Aspartate	Amino acids and derivatives	Amino acids and derivatives	C10H18N2O5	247.13	86.09	246.122	[M+H]+	3	-	-	-	-	-
MWSmce500	2-Hydroxy-4-Methoxybenzaldehyde	Others	Aldehyde compounds	C8H8O3	153.05	65.04	152.047	[M+H]+	3	673-22-3	-	-	-	-
Lskp211490	2,3,23-Trihydroxyurs-12,19-dien-28-oic acid	Terpenoids	Triterpene	C30H46O5	487.34	441.34	486.334	[M+H]+	1	-	-	-	-	-
MWS20987	N5-(1-Iminoethyl)-L-ornithine	Amino acids and derivatives	Amino acids and derivatives	C7H15N3O2	174.12	70.07	173.116	[M+H]+	3	36889-13-1	-	-	-	-
Waptp03029	8-Methoxycoumarin*	Lignans and Coumarins	Coumarins	C10H8O3	177.05	89.04	176.047	[M+H]+	1	-	-	-	-	-
Hmjp003268	1-(3,4-Dihydroxyphenyl)-7-(4-hydroxyphenyl)hept-1-ene-3,5-dione	Others	Ketone compounds	C19H18O5	327.125	177.05	326.115	[M+H]+	3	-	-	-	-	-
Zbjp003279	1,5-bis(4-hydroxy-3-methoxypheny)penta-1,4-dien-3-one	Phenolic acids	Phenolic acids	C19H18O5	327.124	177.055	326.115	[M+H]+	3	-	-	-	-	-
MWS1830	Ethylsalicylate	Phenolic acids	Phenolic acids	C9H10O3	167.07	121.03	166.063	[M+H]+	3	118-61-6	-	-	CM020389	MetMap158
mws0062	Isoluteolin (Orobol)(5,7,3',4'-tetrahydroxyisoflavone)	Flavonoids	Isoflavones	C15H10O6	287.06	241.05	286.048	[M+H]+	3	480-23-9	C10510	-	C10510	MetMap112
Zbqp000947	Lys-Pro-Ile	Amino acids and derivatives	Amino acids and derivatives	C17H32N4O4	357.25	132.11	356.242	[M+H]+	3	-	-	-	-	-
Lacp004697	Columbianetin Glucopyranoside	Lignans and Coumarins	Coumarins	C20H24O9	409.149	229.086	408.142	[M+H]+	3	55836-35-6	-	-	-	-
Lhmp122023	Scopoletin 7-O-(6''-Malonylglucoside)	Lignans and Coumarins	Coumarins	C19H20O12	441.1	193.05	440.096	[M+H]+	3	-	-	-	-	-
Zbkp003773	Tuliposide B	Others	Others	C11H18O9	295.1	115.04	294.095	[M+H]+	1	19870-33-8	C08570	-	C08570	-
pme2292	Putrescine	Alkaloids	Alkaloids	C4H12N2	89.11	72.08	88.1	[M+H]+	3	110-60-1	C00134	ko00330,ko00470,ko00480,ko00960,ko01100,ko01110,ko02010,ko04148	C00134	-
MWS20200	Mucic acid-dimethyl-2-O-gallate	Phenolic acids	Phenolic acids	C15H18O12	391.09	153.02	390.08	[M+H]+	3	-	-	-	CM020517	MetMap156
Zmjp006144	1,3-dihydroxy-6-methoxy-7-methylanthraquinone	Quinones	Anthraquinone	C16H12O5	285.073	270.054	284.068	[M+H]+	3	-	-	-	-	-
MWSHY0123	Wogonin (5,7-Dihydroxy-8-Methoxyflavone)	Flavonoids	Flavones	C16H12O5	285.08	270.06	284.068	[M+H]+	1	632-85-9	C10197	-	C10197	MetMap110
Zbkp002121	Tarennoside	Terpenoids	Ditepenoids	C16H22O9	359.13	179.07	358.126	[M+H]+	2	61081-59-2	C11654	-	C11654	-
MWStz752	Fuzitine	Alkaloids	Alkaloids	C20H23NO4	342.171	265.086	341.163	[M+H]+	3	142287-96-5	-	-	-	-
Lahp003387	5,8-Dihydroxypsoralen	Lignans and Coumarins	Coumarins	C11H6O5	219.03	173.02	218.022	[M+H]+	3	14348-23-3	C22444	ko00999	C22444	-
Lmhp010757	LysoPE 20:2	Lipids	LPE	C25H48NO7P	506.32	365.31	505.317	[M+H]+	3	-	-	-	-	-
MWSslk254	Kaempferol-3-O-glucorhamnoside*	Flavonoids	Flavonols	C27H30O15	595.166	287.06	594.159	[M+H]+	2	40437-72-7	-	-	CM00488	MetMap113
Lmpp003789	Cyanidin 3-O-(6-O-p-coumaroyl)glucoside	Flavonoids	Anthocyanidins	C30H27O13+	595.14	287.06	595.145	[M]+	3	-	C12095	ko00942,ko01110	C12095	-
MWSHY0061	Kaempferol-3-O-neohesperidoside*	Flavonoids	Flavonols	C27H30O15	595.16	287.06	594.159	[M+H]+	2	32602-81-6	-	-	CM00489	MetMap113
Zblp004362	Kaempferol-3-O-robinobioside(Biorobin)*	Flavonoids	Flavonols	C27H30O15	595.17	287.06	594.159	[M+H]+	2	17297-56-2	-	-	-	-
pme0253	N-Acetyl-L-leucine	Amino acids and derivatives	Amino acids and derivatives	C8H15NO3	174.11	86.1	173.105	[M+H]+	3	1188-21-2	C02710	-	C02710	-
Zmsp003495	(methy1-furan-2-)-2-oxothy)-5-oxoprrolidine-2-carboxylate	Alkaloids	Pyrrole alkaloids	C12H13NO5	252.086	192.656	251.079	[M+H]+	3	-	-	-	-	-
Lsjp211261	(6R,9S)-3-Oxo-α-ionol	Terpenoids	Monoterpenoids	C13H20O2	209.15	149.09	208.146	[M+H]+	3	-	-	-	-	-
Lmmp003109	3'-O-Methyl-epicatechin	Flavonoids	Flavanols	C16H16O6	305.1	139.04	304.095	[M+H]+	3	76549-34-3	-	-	CM01834	MetMap141
Lhfp112906	Isosclerone;(4S)-4,8-Dihydroxy-3,4-Dihydronaphthalene-1(2H)-One	Quinones	Quinones	C10H10O3	179.069	115.054	178.063	[M+H]+	3	54712-38-8	-	-	-	-
Lhjp120709	Dimethyllimettin	Lignans and Coumarins	Coumarins	C13H14O4	235.1	175.07	234.089	[M+H]+	1	-	-	-	-	-
MWSprf172	Urs-12-ene-3,28-diol; Uvaol	Terpenoids	Triterpene	C30H50O2	443.39	191.18	442.381	[M+H]+	2	545-46-0	-	-	-	-
pmp001281	LysoPC 18:1	Lipids	LPC	C26H52NO7P	522.36	184.07	521.348	[M+H]+	2	-	-	-	-	-
MWSCX010	Humula-3(12),7(13),9(E)-triene-2,6-diol	Terpenoids	Sesquiterpenoids	C15H24O2	237.179	107.084	236.178	[M+H]+	3	-	-	-	-	-
Zjjp092627	Dendroside F	Terpenoids	Sesquiterpenoids	C21H34O9	431.22	233.15	430.22	[M+H]+	1	-	-	-	-	-
MWSslk064	Dimethyl 4-Hydroxyisophthalate	Phenolic acids	Phenolic acids	C10H10O5	211.06	147.01	210.053	[M+H]+	3	5985-24-0	-	-	-	-
MWS5165	Methyloxalacetic Acid Diethyl Ester	Organic acids	Organic acids	C9H14O5	203.09	129.05	202.084	[M+H]+	3	759-65-9	C07056	-	C07056	-
Zbqp002079	N-acetyl-nornicotine	Alkaloids	Pyridine alkaloids	C11H14N2O	191.117	149.106	190.111	[M+H]+	3	-	-	-	-	-
Lmbp002309	Sinapaldehyde-4-O-Glucoside	Others	Aldehyde compounds	C17H22O9	371.1	209.05	370.126	[M+H]+	2	154461-65-1	-	-	CM020731	MetMap153
Zbsp005153	Tricin-4'-O-(guaiacylglycerol)ether-5-O-arabinoside	Flavonoids	Flavones	C32H34O15	659.19	331.08	658.19	[M+H]+	3	-	-	-	-	-
mws1075	7-Methoxycoumarin	Lignans and Coumarins	Coumarins	C10H8O3	177.05	121.06	176.047	[M+H]+	3	531-59-9	C09268	-	C09268	-
MWStz157	1-Cinnamoylpyrrolidine	Alkaloids	Pyrrole alkaloids	C13H15NO	202.12	158.1	201.115	[M+H]+	3	52438-21-8	-	-	-	-
Zbqp001907	Lys-Leu	Amino acids and derivatives	Amino acids and derivatives	C12H25N3O3	260.2	130.09	259.19	[M+H]+	3	7369-79-1	-	-	-	-
Lahp002857	Epicatechin-(4β→8)-epigallocatechin	Flavonoids	Flavanols	C30H26O13	595.15	409.09	594.137	[M+H]+	1	-	-	-	CM01843	MetMap141
Wafp002988	1-O-Feruloyllysine	Alkaloids	Phenolamine	C16H22N2O5	323.16	177.06	322.153	[M+H]+	2	-	-	-	-	-
Wcfp008029	Dihydrosphingosine	Lipids	Sphingolipids	C18H39NO2	302.3	60.04	301.298	[M+H]+	1	764-22-7	C00836	ko00600,ko01100	C00836	-
Cmhp003193	Dehydromorroniside	Terpenoids	Monoterpenoids	C17H26O10	391.158	179.069	390.153	[M+H]+	3	-	-	-	-	-
Lacp003427	Grasshopper ketone	Terpenoids	Monoterpenoids	C13H20O3	225.15	123.12	224.141	[M+H]+	3	-	-	-	-	-
Qmjp081305	Shizukafuranol	Terpenoids	Sesquiterpenoids	C15H22O2	235.17	189.16	234.162	[M+H]+	1	90332-93-7	-	-	-	-
MWS0700	Neopterin	Alkaloids	Alkaloids	C9H11N5O4	254.09	206.07	253.081	[M+H]+	3	2009-64-5	C05926	ko00790	C05926	-
Wbsp006753	Urmiensolide*	Terpenoids	Triterpene	C30H46O5	487.34	469.33	486.334	[M+H]+	1	-	-	-	-	-
MWSmce221	5,7-Dihydroxy-4-methylcoumarin	Lignans and Coumarins	Coumarins	C10H8O4	193.05	91.05	192.042	[M+H]+	3	2107-76-8	-	-	-	-
MWS201426	Ala-Met	Amino acids and derivatives	Amino acids and derivatives	C8H16N2O3S	221.1	133.03	220.088	[M+H]+	3	14486-05-6	-	-	-	-
Zbqp001937	2,6-diamino-7-methyl-5-oxooctanoic acid	Amino acids and derivatives	Amino acids and derivatives	C9H18N2O3	203.14	130.05	202.132	[M+H]+	3	-	-	-	-	-
pme2732	1-Naphthylacetic acid	Organic acids	Organic acids	C12H10O2	187.08	141.07	186.068	[M+H]+	3	86-87-3	C13014	-	C13014	-
Lmbp000728	(S)-2-Phenyloxirane	Others	Others	C8H8O	121.06	77.04	120.058	[M+H]+	2	20780-54-5	C20782	ko01100	C20782	-
Qatp009254	Cyclocolorenone	Terpenoids	Sesquiterpenoids	C15H22O	219.17	119.08	218.167	[M+H]+	3	489-45-2	-	-	-	-
Jmzp007581	7',8'-Dihydro-7'-(5'-hydroxy-3'-methoxyphenyl)-3-methoxy-8'-methyl-1-(E)-propenylbenzofuran	Lignans and Coumarins	Lignans	C20H22O4	327.16	151.07	326.152	[M+H]+	2	-	-	-	-	-
Zasp005105	Annulatin 3'-O-β-D-xyloside	Flavonoids	Flavones	C21H20O12	465.101	333.058	464.096	[M+H]+	3	-	-	-	CM00804	MetMap109
Safp001974	3-(4-Hydroxy-3-methoxyphenyl)propanal	Phenolic acids	Phenolic acids	C10H12O3	181.09	137.06	180.079	[M+H]+	1	80638-48-8	-	-	-	-
MWS1933	N-(2-Methylbenzoyl)glycine	Amino acids and derivatives	Amino acids and derivatives	C10H11NO3	194.08	119.05	193.074	[M+H]+	3	42013-20-7	-	-	-	-
Hmcp000405	Dihydroisopelletierine	Alkaloids	Piperidine alkaloids	C8H17NO	144.14	84.08	143.131	[M+H]+	3	-	-	-	-	-
Lmmp002143	Gossypetin-3-O-(6''-malonyl)glucoside	Flavonoids	Flavonols	C24H22O16	567.1	319.05	566.091	[M+H]+	3	-	-	-	-	-
pmb0813	1-Methoxyindole-3-carbaldehyde	Alkaloids	Plumerane	C10H9NO2	176.07	133.05	175.063	[M+H]+	3	67282-55-7	-	-	-	-
Lcsp003132	Ala-Ile-Leu	Amino acids and derivatives	Amino acids and derivatives	C15H29N3O4	316.22	157.13	315.216	[M+H]+	3	-	-	-	-	-
Lmyp002078	Neolinustatin	Alkaloids	Alkaloids	C17H29NO11	424.18	262.127	423.174	[M+H]+	3	2229-42-6	C08336	-	C08336	-
Jmwp003339	2-Phenylethy-1-O-β-D-glucoside	Others	Alcohol compounds	C14H20O6	285.13	123.04	284.126	[M+H]+	3	18997-54-1	-	-	-	-
Latp003151	4-(Trans)-acetul-3,6,8-trihydroxy-3-methyl-dihydronapht halenone glucoside	Others	Chromone	C19H24O10	413.143	233.08	412.136	[M+H]+	3	-	-	-	-	-
Lajp002779	Gallocatechin-(4alpha->8)-catechin-(4alpha->8)-catechin	Flavonoids	Flavanols	C45H38O19	883.21	595.14	882.201	[M+H]+	1	79127-37-0	-	-	CM01816	MetMap140
MW0149844	Gln-Tyr-Ser	Amino acids and derivatives	Amino acids and derivatives	C17H24N4O7	397.16	273.11	396.164	[M+H]+	3	-	-	-	-	-
Lmdp006732	Scutellarein-4'-methyl ether (5,6,7-Trihydroxy-4'-methoxyflavone)	Flavonoids	Flavones	C16H12O6	301.07	258.05	300.063	[M+H]+	1	6563-66-2	-	-	CM00892	MetMap110
WaYp014501	MG(24:1(15Z)/0:0/0:0)	Lipids	Glycerol ester	C27H52O4	441.39	349.35	440.387	[M+H]+	1	-	-	-	-	-
Zjyp102909	11α-hydroxy-3-oxo-4(5),6(7)-diene-eudesman-12-ol	Terpenoids	Sesquiterpenoids	C15H22O2	235.17	119.09	234.162	[M+H]+	1	-	-	-	-	-
Zbjp002899	2-(4,5-dihydroxy-3-methoxypheny)methenyl-5-(4-hydroxy-3-methoxyphenyl)ethenyl-3(2H)-furanone	Phenolic acids	Phenolic acids	C21H18O7	383.115	153.055	382.105	[M+H]+	3	-	-	-	-	-
MWS04455	Cis-L-3-hydroxyproline	Amino acids and derivatives	Amino acids and derivatives	C5H9NO3	132.07	86.06	131.058	[M+H]+	3	567-35-1	C19706	ko00330	C19706	-
Lmap001606	Helicidol*	Phenolic acids	Phenolic acids	C13H18O7	287.11	107.05	286.105	[M+H]+	2	106982-96-1	-	-	-	-
Zmgp005070	Centaurein	Flavonoids	Flavonols	C24H26O13	523.14	361.09	522.137	[M+H]+	3	35595-03-0	-	-	-	-
Lmzp003207	(3R,4R)-p-Menth-1-ene-3,4-diol-3-O-β-D-glucoside	Terpenoids	Monoterpenoids	C16H28O7	333.19	153.13	332.183	[M+H]+	1	-	-	-	-	-
MW0145871	Asn-Pro-Asp	Amino acids and derivatives	Amino acids and derivatives	C13H20N4O7	345.13	177.09	344.133	[M+H]+	3	-	-	-	-	-
mws1078	Anthranilic Acid	Phenolic acids	Phenolic acids	C7H7NO2	138.06	92.05	137.048	[M+H]+	3	118-92-3	C00108	ko00380,ko00400,ko00996,ko00999,ko01100,ko01110,ko01230	C00108	MetMap157
Wafp003158	N-Feruloylhomoagmatine	Alkaloids	Phenolamine	C16H24N4O3	321.19	177.05	320.185	[M+H]+	3	-	-	-	-	-
Lmmp002963	6-C-Methylquercetin-3-O-rutinoside	Flavonoids	Flavonols	C28H32O16	625.18	317.06	624.169	[M+H]+	3	-	-	-	CM00609	MetMap115
Lmbp008472	7-Hydroxy-6-methoxy-2-[2-(4-methoxyphenyl)ethyl]chromone	Others	Chromone	C19H18O5	327.12	137.06	326.115	[M+H]+	2	-	-	-	-	-
Zmgp003455	7-(4-Hydroxy-3-methoxy-phenyl)-1-(4-hydroxy-phenyl)-hept-4-en-3-one	Others	Ketone compounds	C20H22O4	327.16	137.06	326.152	[M+H]+	2	-	-	-	CM01758	MetMap138
MWSprf075	Raspberryketone glucoside	Phenolic acids	Phenolic acids	C16H22O7	327.144	107.05	326.137	[M+H]+	3	38963-94-9	-	-	-	-
Zjmp102710	3-Hydroxy-29(or30)-al-olean-12-en-28-oic acid*	Terpenoids	Triterpene	C30H46O4	471.35	201.16	470.34	[M+H]+	1	-	-	-	-	-
Xmbp007290	Castanoside A[Kaempferol-3-O-(6''-p-coumaroyl)mannoside]*	Flavonoids	Flavonols	C30H26O13	595.14	287.06	594.137	[M+H]+	1	-	-	-	CM00530	MetMap114
Zmxp005470	Tricin-7-O-(6''-O-malonyl)glucoside	Flavonoids	Flavones	C26H26O15	579.13	331.08	578.127	[M+H]+	3	-	-	-	-	-
pmp000022	Oxypeucedanin hydrate	Lignans and Coumarins	Coumarins	C16H16O6	305.1	159.05	304.095	[M+H]+	3	2643-85-8	-	-	-	-
Hmmp002322	Chrysoeriol-5,7-di-O-rutinoside	Flavonoids	Flavones	C40H52O24	917.29	755.21	916.285	[M+H]+	3	-	-	-	-	-
Zmdp000976	S-(2-Carboxypropyl)cysteine	Amino acids and derivatives	Amino acids and derivatives	C7H13NO4S	208.06	119.02	207.056	[M+H]+	3	6852-42-2	-	-	-	-
Cmjp001979	Sonchuside G	Terpenoids	Sesquiterpenoids	C21H34O8	415.23	235.17	414.225	[M+H]+	3	-	-	-	-	-
WaYp004645	3-Oxo-Alpha-Ionol 9-[Apiosyl-(1→6)-Glucoside]	Terpenoids	Monoterpenoids	C24H38O11	503.25	209.15	502.241	[M+H]+	3	-	-	-	-	-
Hmsp003093	3,7-Dihydroxychromen-4-one	Others	Chromone	C9H6O4	179.03	77.04	178.027	[M+H]+	2	-	-	-	-	-
Lahp003509	Tadehaginoside	Phenolic acids	Phenolic acids	C21H22O10	435.13	147.04	434.121	[M+H]+	2	-	-	-	-	-
Lcsp002647	Ile-Trp	Amino acids and derivatives	Amino acids and derivatives	C17H23N3O3	318.18	86.1	317.174	[M+H]+	3	13589-06-5	-	-	-	-
Wcop004851	5,6-dimethyl-2-benzofuran-1,3-dione	Terpenoids	Sesquiterpenoids	C10H8O3	177.05	117.03	176.047	[M+H]+	3	5999-20-2	-	-	-	-
Yalp003517	30-Hydroxyfraxinellone	Terpenoids	Sesquiterpenoids	C14H16O4	249.11	159.08	248.105	[M+H]+	3	-	-	-	-	-
Lmwp003442	Amoenin	Flavonoids	Flavonols	C21H20O11	449.11	287.06	448.101	[M+H]+	2	-	-	-	CM00463	MetMap114
MWSslk111	Hydroquinine	Alkaloids	Quinoline alkaloids	C20H26N2O2	327.21	309.2	326.199	[M+H]+	3	522-66-7	-	-	-	-
Wcop005243	2-(3-tert-butyl-2-hydroxyphenyl)-2-hydroxyindene-1,3-dione	Terpenoids	Sesquiterpenoids	C19H18O4	311.13	251.11	310.12	[M+H]+	3	71313-34-3	-	-	-	-
MWStz547	Yuanhuanin*	Flavonoids	Flavones	C22H22O11	463.125	301.078	462.116	[M+H]+	1	83133-14-6	-	-	-	-
Hmzp004605	Ladanetin-6-O-β-D-glucoside*	Flavonoids	Flavones	C22H22O11	463.13	301.08	462.116	[M+H]+	1	-	-	-	CM00894	MetMap110
Walp009431	2-aminotetracoSane-1,5,21,23-tetraol*	Lipids	Sphingolipids	C24H51NO4	418.387	356.352	417.382	[M+H]+	1	-	-	-	-	-
Walp009488	2-aminotetracoSane-1,6,7,23-tetraol*	Lipids	Sphingolipids	C24H51NO4	418.39	356.35	417.382	[M+H]+	1	-	-	-	-	-
Zbjp003269	7-(3,4-dimethoxyphenyl)-1-(4-hydroxyphenyl)hept-1-ene-3,5-dione*	Others	Ketone compounds	C21H22O5	355.154	137.054	354.147	[M+H]+	2	-	-	-	-	-
Hmpp003343	1,7-Bis(4-Hydroxy-3-Methoxyphenyl)Hepta-4,6-Dien-3-One*	Others	Ketone compounds	C21H22O5	355.15	137.05	354.147	[M+H]+	2	-	-	-	CM01771	MetMap138
pma3649	5-Aminolevulinic Acid	Alkaloids	Alkaloids	C5H9NO3	132.07	86.06	131.058	[M+H]+	3	106-60-5	C00430	ko00260,ko00860,ko01100,ko01110,ko01240,ko02010	C00430	-
Lcfp039656	Homophthalicacid	Phenolic acids	Phenolic acids	C9H8O4	181.05	135.04	180.042	[M+H]+	1	89-51-0	-	-	-	-
pme1439	p-Coumaric acid	Phenolic acids	Phenolic acids	C9H8O3	165.05	119.05	164.047	[M+H]+	3	501-98-4	C00811	ko00130,ko00350,ko00940,ko00950,ko01100,ko01110	C00811	-
MWS0933	1-Methylhistidine*	Amino acids and derivatives	Amino acids and derivatives	C7H11N3O2	170.09	124.09	169.085	[M+H]+	2	332-80-9	-	-	-	-
pme0181	3-Methyl-L-Histidine*	Amino acids and derivatives	Amino acids and derivatives	C7H11N3O2	170.092	124.088	169.085	[M+H]+	2	368-16-1	C01152	ko00340,ko01100	C01152	-
Lmdp003110	2,6,7,4'-Tetrahydroxyisoflavanone	Flavonoids	Isoflavones	C15H12O6	289.07	243.07	288.063	[M+H]+	2	-	C16233	ko00943,ko01110	C16233	-
Lmbp003208	Fraxidinglucoside	Lignans and Coumarins	Coumarins	C17H20O10	385.12	223.06	384.106	[M+H]+	3	58970-71-1	-	-	CM01391	MetMap129
Qmyp122107	3,5,11(13)-Trieneudesma-13-oic acid	Terpenoids	Sesquiterpenoids	C15H20O2	233.15	105.07	232.146	[M+H]+	2	-	-	-	-	-
MWSHY0040	Oroxin A	Flavonoids	Flavones	C21H20O10	433.11	271.06	432.106	[M+H]+	3	57396-78-8	-	-	CM00898	MetMap110
zjgp122320	6-hydroxycoumarin	Lignans and Coumarins	Coumarins	C9H6O3	163.04	89.04	162.032	[M+H]+	3	6093-68-1	-	-	CM01417	MetMap133
Lmtp001399	5,6-Dihydroxyindole-5-O-β-glucoside	Alkaloids	Plumerane	C14H17NO7	312.11	150.05	311.101	[M+H]+	3	-	-	-	-	-
HJAP068	15-Acetyloxy-3-hydroxylanosta-7,9(11),24-trien-26-oic acid (Ganoderic Acid X)	Terpenoids	Triterpene	C32H48O5	513.36	435.33	512.35	[M+H]+	2	86377-53-9	-	-	-	-
Lhhp102923	(7'R,8'R)-7'8'-dihydro-7'-(5'-hydroxy-3'-methoxphenyl)-3-methoxy-8'-methyl-1-(E)-propenylbenzof-uran	Lignans and Coumarins	Lignans	C20H22O4	327.16	137.06	326.152	[M+H]+	1	-	-	-	-	-
pmp000439	3-Hydroxyurs-5(6),12,18(19)-trien-28-oic acid (Uncargenin B)	Terpenoids	Triterpene	C30H44O3	453.336	435.325	452.329	[M+H]+	3	-	-	-	-	-
MWSHC2035	4-Methoxycinnamic acid	Phenolic acids	Phenolic acids	C10H10O3	179.071	119.049	178.063	[M+H]+	3	830-09-1	-	-	-	-
Lmxp002139	6''-O-β-D-Glucosylharpagide	Terpenoids	Terpene	C21H34O15	527.2	167.07	526.19	[M+H]+	2	-	-	-	-	-
pme2244	3-Indolepropionic acid	Alkaloids	Plumerane	C11H11NO2	190.09	118.07	189.079	[M+H]+	2	830-96-6	C22236	-	C22236	-
MWS4414	trans-2-Butene-1,4-dicarboxylic Acid	Organic acids	Organic acids	C6H8O4	145.05	57.03	144.042	[M+H]+	3	4436-74-2	-	-	-	-
MWS04448	Suberylglycine	Amino acids and derivatives	Amino acids and derivatives	C10H17NO5	232.12	157.09	231.111	[M+H]+	3	60317-54-6	-	-	-	-
Hmmp002240	Isorhamnetin-3-O-rutinoside-7-O-(2''-O-glucosyl)glucuronate	Flavonoids	Flavonols	C40H50O27	963.27	801.23	962.254	[M+H]+	3	-	-	-	CM00862	MetMap109
Rahp002335	Ginnalin C (2-O-Galloyl-1,5-Anhydro-D-Glucitol)*	Tannins	Tannin	C13H16O9	317.088	153.02	316.079	[M+H]+	2	-	-	-	-	-
pma6599	6-Hydroxymethylherniarin	Lignans and Coumarins	Coumarins	C11H10O4	207.065	85.0284	206.058	[M+H]+	3	117597-79-2	-	-	-	-
Lmyp003191	Phyllanemblinin A	Tannins	Tannin	C27H20O17	617.08	153.02	616.07	[M+H]+	2	-	-	-	-	-
pmp001262	N-(2-hydroxyethyl)-5,8,11,14-eicosatrienoic amide	Alkaloids	Alkaloids	C22H37NO2	348.29	330.28	347.282	[M+H]+	3	-	-	-	-	-
WaTKp05402	3-Ethynylbenzaldehyde	Others	Aldehyde compounds	C9H6O	131.05	77.04	130.042	[M+H]+	1	77123-56-9	-	-	-	-
HX1255	trans-1,2-dihydrodehydroguaiaretic acid	Lignans and Coumarins	Lignans	C20H22O4	327.16	203.11	326.152	[M+H]+	3	-	-	-	-	-
pme2679	L-Allo-isoleucine	Amino acids and derivatives	Amino acids and derivatives	C6H13NO2	132.1	86.1	131.095	[M+H]+	3	1509-34-8	C21096	-	C21096	-
mws0736	N-Glycyl-L-leucine	Amino acids and derivatives	Amino acids and derivatives	C8H16N2O3	189.12	86.1	188.116	[M+H]+	3	869-19-2	C02155	-	C02155	-
MWSslk149	5-Methoxysalicylic acid	Phenolic acids	Phenolic acids	C8H8O4	169.05	95.05	168.042	[M+H]+	3	2612-02-4	-	-	CM020394	MetMap159
Hmzp003994	Pedaliin*	Flavonoids	Flavones	C22H22O12	479.12	317.08	478.111	[M+H]+	2	22860-72-6	-	-	CM00897	MetMap110
Zbsp003857	3'-O-Methyltricetin-5-O-glucoside*	Flavonoids	Flavones	C22H22O12	479.12	317.06	478.111	[M+H]+	2	-	-	-	CM01072	MetMap120
Lmcp003788	Isotamarixin*	Flavonoids	Flavonols	C22H22O12	479.118	317.062	478.111	[M+H]+	2	-	-	-	-	-
Lmjp002906	Rhamnetin-3-O-Glucoside*	Flavonoids	Flavonols	C22H22O12	479.12	317.07	478.111	[M+H]+	1	27875-34-9	-	-	CM00576	MetMap117
Lmjp003295	6-Methoxykaempferol-3-O-glucoside*	Flavonoids	Flavonols	C22H22O12	479.118	317.073	478.111	[M+H]+	1	63422-27-5	-	-	CM00471	MetMap113,MetMap114
Ladp004020	tenuiflorin C glucoside	Others	Chromone	C22H22O12	479.12	317.06	478.111	[M+H]+	1	-	-	-	-	-
Zmtp102902	α-Hydrojuglone glucoside	Quinones	Quinones	C16H18O8	339.11	177.05	338.1	[M+H]+	1	-	-	-	-	-
Lmdp003146	Rhododendrol	Others	Alcohol compounds	C10H14O2	167.11	93.07	166.099	[M+H]+	2	501-96-2	C17690	-	C17690	-
Zblp006443	4'-Hydroxy-2,6-dimethoxydihydrochalcone; Cochinchinenin A	Flavonoids	Chalcones	C17H18O4	287.13	153.06	286.12	[M+H]+	2	1057666-04-2	-	-	-	-
Walp003918	1-O-p-Coumaroylsedoheptulose	Phenolic acids	Phenolic acids	C16H20O9	357.12	147.04	356.111	[M+H]+	3	-	-	-	-	-
Zbkp008024	Artemisinic aldehyde	Alkaloids	Alkaloids	C15H22O	219.17	159.12	218.167	[M+H]+	1	-	C20308	-	C20308	-
Zjmp102703	Norarjunolic acid	Terpenoids	Triterpene	C29H44O5	473.32	437.3	472.319	[M+H]+	1	60393-90-0	-	-	-	-
MWSHY0190	Diosmetin-7-O-rutinoside (Diosmin)	Flavonoids	Flavones	C28H32O15	609.18	301.08	608.174	[M+H]+	3	520-27-4	C10039	-	C10039	MetMap121
Lmpp003929	Peonidin-3-O-(6''-O-p-coumaroyl)glucoside	Flavonoids	Anthocyanidins	C31H29O13+	609.16	301.07	609.16	[M]+	3	-	-	-	-	-
Wcgp004153	(1R,2R)-2-hydroxy-1-methyl-2,3-dihydro-1H-indene-5-carboxylic acid	Others	Others	C11H12O3	193.09	105.07	192.079	[M+H]+	3	-	-	-	-	-
mws1212	Ferulic acid methyl ester	Phenolic acids	Phenolic acids	C11H12O4	209.08	177.05	208.074	[M+H]+	3	2309-07-1	-	-	-	-
Lczp000061	3-O-Galloyl-4,6-(S)-HHDP-D-glucose	Tannins	Tannin	C27H22O17	619.09	153.02	618.086	[M+H]+	2	-	-	-	-	-
pmp000715	6-(2,3-Dihydroxybenzoyl)sweroside	Terpenoids	Monoterpenoids	C23H26O12	495.15	137.02	494.142	[M+H]+	2	-	-	-	-	-
pmp001141	Cimicifugamide	Alkaloids	Phenolamine	C25H31NO10	506.2	177.06	505.195	[M+H]+	2	-	-	-	-	-
Wagp005832	7-Methoxy-coumarin-8-yl-acetaldehyde	Lignans and Coumarins	Coumarins	C12H10O4	219.065	161.065	218.058	[M+H]+	3	55136-75-9	-	-	-	-
Lszp210002	3,19,23-Trihydroxyurs-12-en-28-oic acid (Barbinervic acid)	Terpenoids	Triterpene	C30H48O5	489.36	453.34	488.35	[M+H]+	1	-	-	-	-	-
Lhmp102844	1-Cis-5-cis-germacrone	Terpenoids	Sesquiterpenoids	C15H22O	219.18	159.12	218.167	[M+H]+	1	-	-	-	-	-
Lbhp011923	Mandshurin*	Lignans and Coumarins	Coumarins	C17H20O10	385.11	223.06	384.106	[M+H]+	3	32451-87-9	-	-	CM01389	MetMap129
Lmjp003090	Isofraxidin-7-O-glucoside*	Lignans and Coumarins	Coumarins	C17H20O10	385.11	223.06	384.106	[M+H]+	3	483-91-0	-	-	CM01375	MetMap129
Zmjp012507	3,12,23,25-tetrahydroxy-20S,24S-epoxydammarane-3-O-xylosylglucoside	Terpenoids	Triterpene Saponin	C41H70O14	787.5	625.45	786.477	[M+H]+	2	-	-	-	-	-
Lmmp001673	2-Ethyl-3-methylmaleimide-N-glucoside	Alkaloids	Alkaloids	C13H19NO7	302.12	140.07	301.116	[M+H]+	2	-	-	-	-	-
Rahp002201	Maplexin B (4-O-Galloyl-1,5-Anhydro-D-Glucitol)*	Tannins	Tannin	C13H16O9	317.09	153.02	316.079	[M+H]+	2	-	-	-	-	-
ML10179289	2-Phenylethanol	Others	Alcohol compounds	C8H10O	105.07	77.04	122.073	[M-H2O+H]+	1	60-12-8	C05853	ko00360	C05853	-
MWSslk113	6-Methoxy-2-naphthoic acid	Organic acids	Organic acids	C12H10O3	203.07	144.06	202.063	[M+H]+	3	2471-70-7	-	-	-	-
mws0072	Apigenin-5-O-glucoside	Flavonoids	Flavones	C21H20O10	433.11	271.06	432.106	[M+H]+	2	28757-27-9	-	-	-	-
zjrp081047	Ginsenoside 1	Terpenoids	Triterpene Saponin	C30H50O3	459.38	423.36	458.376	[M+H]+	1	-	-	-	-	-
Wagp002074	3-(1-hydroxyethyl)-4-methylpentane-1,4-diol O-Glucoside	Others	Alcohol compounds	C14H28O8	325.19	163.13	324.178	[M+H]+	3	-	-	-	-	-
pmp001217	Cistanoside C	Phenolic acids	Phenolic acids	C30H38O15	639.228	163	638.221	[M+H]+	3	94492-22-5	-	-	-	-
MW0146234	Asp-Pro-Asn	Amino acids and derivatives	Amino acids and derivatives	C13H20N4O7	345.13	137.06	344.133	[M+H]+	3	-	-	-	-	-
HX1226	4-Hydroxy-β-bulnesene	Others	Others	C15H24O	221.19	107.09	220.183	[M+H]+	1	-	-	-	-	-
Wagp006865	2,3-Dihydroxanthotoxin	Lignans and Coumarins	Coumarins	C12H10O4	219.065	161.059	218.058	[M+H]+	3	3779-03-1	-	-	-	-
Wbmp003419	Dihydrovomifoliol-O-β-D-glucoside*	Terpenoids	Sesquiterpenoids	C19H32O8	389.216	209.154	388.21	[M+H]+	3	-	-	-	-	-
mws1565	Geniposide	Terpenoids	Monoterpenoids	C17H24O10	389.14	209.08	388.137	[M+H]+	3	24512-63-8	C09781	-	C09781	-
Wbmp003788	3,4-Dihydroxy-7,8-dihydro-β-ionone-4-O-β-D-glucoside*	Terpenoids	Sesquiterpenoids	C19H32O8	389.216	209.153	388.21	[M+H]+	3	-	-	-	-	-
Wmcp000010	Sammangaoside A	Others	Others	C19H32O8	389.22	209.15	388.21	[M+H]+	3	-	-	-	-	-
MWStz123	1-Heptylamine	Alkaloids	Alkaloids	C7H17N	116.14	57.07	115.136	[M+H]+	3	111-68-2	-	-	-	-
Zbjp005858	1-(3,4-Dihydroxy-5-methoxypheny)-7-(4-hydroxyphenyl)hept-1-ene-3,5-diol	Others	Ketone compounds	C20H24O6	361.16	137.06	360.157	[M+H]+	2	-	-	-	-	-
MWStz559	Quercetin 3,7-diglucoside*	Flavonoids	Flavonols	C27H30O17	627.15	303.05	626.148	[M+H]+	1	6892-74-6	-	-	-	-
Wahp006462	Ayanin-5-O-β-D-glucoside	Flavonoids	Flavonols	C24H26O12	507.15	345.1	506.142	[M+H]+	3	-	-	-	CM00997	MetMap124
Wahp006113	Ayanin-3'-O-β-D-glucoside	Flavonoids	Flavonols	C24H26O12	507.15	345.1	506.142	[M+H]+	3	-	-	-	CM00996	MetMap124
Lskp211395	Corchoionoside C	Others	Others	C19H30O8	387.2	207.14	386.194	[M+H]+	3	-	-	-	-	-
WaXYp00932	dihydrocoumarin	Lignans and Coumarins	Coumarins	C9H6O2	147.04	91.05	146.036	[M+H]+	2	-	-	-	-	-
HX1256	Machilin A*	Lignans and Coumarins	Lignans	C20H22O4	327.16	151.08	326.152	[M+H]+	3	-	-	-	-	-
MWSslk073	Octinoxate	Phenolic acids	Phenolic acids	C18H26O3	291.19	161.06	290.188	[M+H]+	3	5466-77-3	-	-	-	-
Lhlp120623	Humulene Epoxide II*	Terpenoids	Sesquiterpenoids	C15H24O	221.19	119.08	220.183	[M+H]+	1	19888-34-7	-	-	-	-
Lmyp004516	Quercetin-3-O-(2''-O-p-Coumaroyl)galactoside	Flavonoids	Flavonols	C30H26O14	611.14	147.04	610.132	[M+H]+	3	-	-	-	CM00596	MetMap115
Zmcp003989	Kaempferol-3-O-rhamnosyl(1→2)glucoside	Flavonoids	Flavonols	C27H30O15	595.16	287.05	594.159	[M+H]+	3	-	-	-	-	-
Waqkp05282	1-g-linolenoyl-glycerol	Lipids	Glycerol ester	C21H36O4	353.27	261.22	352.261	[M+H]+	2	-	-	-	-	-
Lcfp115918	2-(2-Hydroxyethoxy)ethylbenzoate	Others	Alcohol compounds	C11H14O4	211.1	105.03	210.089	[M+H]+	2	20587-61-5	-	-	-	-
Wcgp008513	4-hydroxy-7-methoxy-2,6-dimethyl-3,4-dihydro-2H-naphthalen-1-one	Others	Others	C13H16O3	221.12	137.06	220.11	[M+H]+	3	-	-	-	-	-
Wbsp010618	(3S,4R,6aS,13aS,15bR)-4,6a,10,10,13a,15b-hexamethyl-2,3,4,4a,5,6,6a,7,9,9a,10,13,13a,13b,14,15,15a,15b-octadecahydro-1H-cyclohepta[1,2-a:5,4-a']dinaphthalene-3,4-diol	Terpenoids	Terpene	C29H46O2	427.36	409.35	426.35	[M+H]+	2	-	-	-	-	-
MWStz500	Iristectorin A*	Flavonoids	Isoflavones	C23H24O12	493.14	331.09	492.127	[M+H]+	2	37744-61-9	-	-	-	-
Lahp004593	Rhamnazin 3-O-β-D-glucopyranoside(Flavoyadorinin A)*	Flavonoids	Flavonols	C23H24O12	493.133	331.081	492.127	[M+H]+	2	20486-38-8	-	-	-	-
MWS5159	2-(2-Benzothiazolylthio)ethanol	Alkaloids	Alkaloids	C9H9NOS2	212.02	168	211.013	[M+H]+	3	4665-63-8	-	-	-	-
Lskp211268	3-Ethyl-7-hydroxyphthalide	Others	Others	C10H10O3	179.07	119.05	178.063	[M+H]+	1	-	-	-	-	-
Lmhp001430	Cyclo(Pro-Glu)	Amino acids and derivatives	Amino acids and derivatives	C10H14N2O4	227.1	116.07	226.095	[M+H]+	3	-	-	-	-	-
MWSHY0110	Calycosin	Flavonoids	Isoflavones	C16H12O5	285.08	225.06	284.068	[M+H]+	2	20575-57-9	C01562	ko00943,ko01110	C01562	-
Lmmp004382	3-Oxo-alpha-ionol glucoside	Terpenoids	Sesquiterpenoids	C19H30O7	371.21	191.14	370.199	[M+H]+	1	-	-	-	-	-
MWS20203	Tercatain	Tannins	Tannin	C34H26O22	785.08	301	786.092	[M-H]-	2	103744-87-2	-	-	-	-
Hmln001931	Matairesinol-4,4'-O-diglucoside	Lignans and Coumarins	Lignans	C32H42O16	681.24	357.13	682.247	[M-H]-	3	-	-	-	-	-
Zaln004082	3-O-caffeoylshikimic acid	Phenolic acids	Phenolic acids	C16H16O8	335.08	179.03	336.084	[M-H]-	3	-	-	-	-	-
MWSHC20125	5-O-Caffeoylshikimic acid	Phenolic acids	Phenolic acids	C16H16O8	335.08	135.05	336.084	[M-H]-	3	73263-62-4	-	-	-	-
Lmcn003845	Theaflavic acid	Tannins	Tannin	C21H16O10	427.07	289.04	428.074	[M-H]-	2	30407-93-3	-	-	-	-
Wahln04020	Benzyl Alcohol Beta-D-Rutinoside	Others	Alcohol compounds	C19H28O10	475.18	269.1	416.168	[M+CH3COO]-	2	-	-	-	-	-
mws1329	Quercetin-7-O-glucoside	Flavonoids	Flavonols	C21H20O12	463.09	301.04	464.096	[M-H]-	1	491-50-9	C12639	-	C12639	MetMap116
Laxp004658	Phaseic Acid	Terpenoids	Sesquiterpenoids	C15H20O5	279.12	139.08	280.131	[M-H]-	3	24394-14-7	C09707	ko00906	C09707	-
pmb3012	Chrysoeriol-7-O-glucoside	Flavonoids	Flavones	C22H22O11	461.11	299.06	462.116	[M-H]-	3	19993-32-9	-	-	-	-
Lmmn004625	Dihydrokaempferol-7-O-glucoside	Flavonoids	Flavanonols	C21H22O11	449.11	287.06	450.116	[M-H]-	1	-	-	-	-	-
Lmqn005179	1,4,8-Trihydroxynaphthalene-1-O-[6'-O-(3''-methoxy-5''-hydryoxybenzoyl)]glucoside	Quinones	Quinones	C24H24O11	487.12	179.03	488.132	[M-H]-	1	-	-	-	-	-
Lmbn005369	13(S)-HODE;13(S)-Hydroxyoctadeca-9Z,11E-dienoic acid*	Lipids	Free fatty acids	C18H32O3	295.23	195.14	296.235	[M-H]-	1	10219-69-9	C14762	ko00591	C14762	-
Zmdn005358	Vladinol D	Lignans and Coumarins	Lignans	C20H22O7	373.13	313.1	374.137	[M-H]-	3	-	-	-	-	-
Lmhn002926	p-Coumaroylmalic acid	Phenolic acids	Phenolic acids	C13H12O7	279.05	163.04	280.058	[M-H]-	1	-	-	-	-	-
Wcfn003882	(2S,3S,4S,5R,6R)-6-(3-benzoyloxy-2-hydroxypropoxy)-3,4,5-trihydroxyoxane-2-carboxylic acid	Others	Others	C16H20O10	371.1	121.03	372.106	[M-H]-	3	-	-	-	-	-
Wasdn03813	Benzoylglycerol 3-glucuronide	Phenolic acids	Phenolic acids	C16H20O10	371.1	249.06	372.106	[M-H]-	2	-	-	-	-	-
Lmln001856	5,7-Dihydroxy-4-oxo-2-(3,4,5-trihydroxyphenyl)-4H-chromen-3-yl-alloside	Others	Others	C21H20O13	479.09	316.02	480.09	[M-H]-	2	-	-	-	-	-
Lmbn005287	7S,8S-DiHODE; (9Z,12Z)-(7S,8S)-Dihydroxyoctadeca-9,12-dienoic acid	Lipids	Free fatty acids	C18H32O4	311.22	249.22	312.23	[M-H]-	2	143288-65-7	C07354	ko00591	C07354	-
mws0458	Vanillin; 4-Hydroxy-3-Methoxybenzaldehyde	Others	Aldehyde compounds	C8H8O3	151.04	136.02	152.047	[M-H]-	1	121-33-5	C00755	ko00996,ko01100,ko01110	C00755	-
Zmgn004894	Methyl 4-hydroxybenzoate	Phenolic acids	Phenolic acids	C8H8O3	151.04	136.02	152.047	[M-H]-	1	99-76-3	-	-	CM020385	MetMap157
Wahln04871	8-(Beta-D-Glucopyranosyloxy)-2,7-Dimethyldec-2-enedioic acid	Terpenoids	Monoterpenoids	C18H30O10	405.18	225.11	406.183	[M-H]-	1	-	-	-	-	-
Lmfn001769	Maplexin G	Tannins	Tannin	C28H26O17	633.11	169.01	634.117	[M-H]-	3	-	-	-	-	-
Walbn04233	2'3'4'-Trimethylcalythropsin 2-O-glucoside	Flavonoids	Chalcones	C25H30O10	489.17	327.12	490.184	[M-H]-	3	-	-	-	-	-
pmb3081	Glucaric acid-1-Phosphate	Others	Saccharides	C6H11PO11	289	96.97	290.004	[M-H]-	3	-	-	-	-	-
Zmgn000447	3-Phospho-D-glyceric acid	Organic acids	Organic acids	C3H7O7P	184.98	78.96	185.993	[M-H]-	3	820-11-1	C00197	ko00010,ko00030,ko00260,ko00270,ko00561,ko00630,ko00710,ko01100,ko01110,ko01200,ko01230,ko01240	C00197	-
pme3163	D-Sedoheptuiose 7-phosphate	Others	Saccharides	C7H15O10P	289.03	96.97	290.04	[M-H]-	3	2646-35-7	-	-	-	-
pme1975	Malonic acid	Organic acids	Organic acids	C3H4O4	103	59.01	104.011	[M-H]-	3	141-82-2	C00383	ko00061,ko00240,ko00410,ko01100,ko01212	C00383	-
Safn000900	2,3,5-trihydroxy-4-(phosphonooxy)hexanedioic acid	Others	Others	C6H11O11P	289.01	96.97	290.004	[M-H]-	2	-	-	-	-	-
Lczn000083	Rugosin A	Tannins	Tannin	C48H34O31	1105.11	1061.11	1106.11	[M-H]-	2	84744-48-9	-	-	-	-
Zbqn003921	N-carboxy-N-(2-oxo-2-phenylethyl)-L-alanine	Amino acids and derivatives	Amino acids and derivatives	C12H13NO5	250.07	88.04	251.079	[M-H]-	3	-	-	-	-	-
Lmsn004323	1-O-Galloyl-2-O-Feruloyl-β-D-glucose*	Phenolic acids	Phenolic acids	C23H24O13	507.11	169.01	508.122	[M-H]-	1	-	-	-	CM020578	MetMap155
Yajn003916	(1S,4aS,7aR)-7-(3-hydroxybutyl)-4-((((2R,3R,4S,5S,6R)-3,4,5-trihydroxy-6-(hydroxymethyl)tetrahydro-2H-pyran-2-yl)oxy)methyl)-1,4a,5,6,7,7a-hexahydrocyclopenta[c]pyran-1-yl acetate	Terpenoids	Monoterpenoids	C21H34O10	445.21	59.01	446.215	[M-H]-	3	-	-	-	-	-
Sasn003876	(4R)-4-[(1E,3R)-4-hydroxy-3-{[(2R,3R,4S,5R,6R)-3,4,5-trihydroxy-6-(hydroxymethyl)oxan-2-yl]oxy}but-1-en-1-yl]-3,5,5-trimethylcyclohex-2-en-1-one	Others	Others	C19H30O8	445.21	205.12	386.194	[M+CH3COOH-H]-	3	-	-	-	-	-
Labn004329	6'-O-Galloylsalicin	Phenolic acids	Phenolic acids	C20H22O11	437.11	169.01	438.116	[M-H]-	1	-	-	-	CM020550	MetMap155
pmn001643	Isolariciresinol-9'-O-rhamnoside (Aviculin)	Lignans and Coumarins	Lignans	C26H34O10	505.21	359.15	506.215	[M-H]-	2	156765-33-2	-	-	-	-
Lmsn004747	Papuabalanol A	Tannins	Tannin	C35H30O19	753.13	301	754.138	[M-H]-	2	-	-	-	-	-
Zmdn004764	Syringopicroside	Terpenoids	Monoterpenoids	C24H30O11	493.17	331.12	494.179	[M-H]-	2	29118-80-7	-	-	-	-
Rfmb25702	Pinoresinol-4-O-(6''-acetyl)glucoside	Lignans and Coumarins	Lignans	C28H34O12	561.2	357.13	562.205	[M-H]-	1	-	-	-	-	-
Wchn006138	4,9-Dihydroxy-17-methoxy-2-oxatricyclo[13.2.2.13,7]icoSa-1(17),3,5,7(20),15,18-hexaen-10-one	Others	Others	C20H22O5	341.14	311.09	342.147	[M-H]-	3	-	-	-	-	-
Lmtn002997	Mearnsetin-3-O-glucoside	Flavonoids	Flavonols	C22H22O13	493.1	331.05	494.106	[M-H]-	2	-	-	-	-	-
Zbbn004585	2'-Feruloyl-Mussaenosidic Acid	Terpenoids	Monoterpenoids	C26H32O13	551.18	175.04	552.184	[M-H]-	2	-	-	-	-	-
Wahln04659	5'-Methoxylariciresinol xyloside	Lignans and Coumarins	Lignans	C26H34O11	581.22	329.14	522.21	[M+CH3COO]-	3	-	-	-	-	-
Lazn004429	(2S,3R,4S,6S)-2-[4-[(1R,2R)-1,3-Dihydroxy-2-[4-[(E)-3-hydroxyprop-1-enyl]-2,6-dimethoxyphenoxy]propyl]-2,6-dimethoxyphenoxy]-6-(hydroxymethyl)oxane-3,4-diol	Lignans and Coumarins	Lignans	C28H38O13	581.22	329.14	582.231	[M-H]-	3	-	-	-	-	-
Yamn004819	fordianoles A	Lignans and Coumarins	Lignans	C19H24O8	379.14	183.07	380.147	[M-H]-	3	-	-	-	-	-
Lmnn002886	1'-O-(3,4-Dihydroxyphenethyl)-O-caffeoyl-glucoside	Phenolic acids	Phenolic acids	C23H26O11	477.14	179.03	478.147	[M-H]-	2	-	-	-	-	-
Lmsn004177	1-O-p-Coumaroyl-3-O-galloyl-4,6-(S)-HHDP-β-D-glucose	Phenolic acids	Phenolic acids	C36H28O20	779.11	301	780.117	[M-H]-	2	-	-	-	-	-
pmb2591	N-Acetyl-L-Tryptophan	Amino acids and derivatives	Amino acids and derivatives	C13H14N2O3	245.09	203.08	246.1	[M-H]-	1	1218-34-4	-	-	-	-
mws0866	D-Glucose 6-phosphate*	Others	Saccharides	C6H13O9P	259.022	96.9696	260.03	[M-H]-	1	56-73-5	C00092	ko00500,ko00524,ko00562,ko01100,ko01110	C00092	-
mws1090	D-Glucose-1-phosphate*	Others	Saccharides	C6H13O9P	259.022	96.9696	260.03	[M-H]-	1	59-56-3	C00103	ko00010,ko00040,ko00052,ko00500,ko00520,ko00523,ko00561,ko01100,ko01110,ko01240,ko01250	C00103	-
MWS2442	D-Fructose 6-Phosphate*	Others	Saccharides	C6H13O9P	259.02	96.97	260.03	[M-H]-	1	643-13-0	C00085	ko00010,ko00030,ko00051,ko00052,ko00500,ko00520,ko00710,ko01100,ko01110,ko01200,ko01230,ko01240,ko01250	C00085	-
Zbkn000353	myo-Inositol 5-phosphate*	Others	Saccharides	C6H13O9P	259.02	96.97	260.03	[M-H]-	1	-	C06155	-	C06155	-
pmn001397	2,3,5,4'-Tetrahydroxystilbene-2-O-(6'-gallic acyl)-D-glucoside	Others	Stilbene	C27H26O13	557.13	405.1	558.137	[M-H]-	3	-	-	-	-	-
mws1360	Aromadendrin-3-O-rhamnoside; Engeletin	Flavonoids	Flavanonols	C21H22O10	433.11	269.04	434.121	[M-H]-	3	572-31-6	-	-	-	-
HJN090	Isocoreopsin*	Flavonoids	Flavanones	C21H22O10	433.11	271.06	434.121	[M-H]-	1	-	-	-	-	-
Labn004865	Hydroxy isoliquiritigenin glucoside	Flavonoids	Chalcones	C21H22O10	433.11	271.06	434.121	[M-H]-	1	-	-	-	-	-
Safn007177	Dihydrogenistin	Flavonoids	Isoflavones	C21H22O10	433.11	271.07	434.121	[M-H]-	2	-	-	-	-	-
Saln005848	[2-[(4-ethenyl-8-oxo-4,4a,5,6-tetrahydro-3H-pyrano[3,4-c]pyran-3-yl)oxy]-3,5-dihydroxy-6-(hydroxymethyl)oxan-4-yl] 3-hydroxybenzoate	Terpenoids	Monoterpenoids	C23H26O11	477.14	137.02	478.147	[M-H]-	3	-	-	-	-	-
mws0281	Citric Acid	Organic acids	Organic acids	C6H8O7	191.02	111.01	192.027	[M-H]-	2	77-92-9	C00158	ko00020,ko00250,ko00630,ko01100,ko01110,ko01200,ko01210,ko01230,ko01240	C00158	-
mws0277	Quinic Acid	Organic acids	Organic acids	C7H12O6	191.06	85.03	192.063	[M-H]-	1	77-95-2	C00296	ko00400,ko01100	C00296	-
MW0109688	Ser-Ser	Amino acids and derivatives	Amino acids and derivatives	C6H12N2O5	191.06	85.03	192.075	[M-H]-	3	6620-95-7	-	-	-	-
MWS1709	D-Malic acid*	Organic acids	Organic acids	C4H6O5	133.01	71.01	134.022	[M-H]-	1	636-61-3	C00497	ko00650,ko01100	C00497	-
Lmbn000198	3-Dehydro-L-Threonic Acid	Others	Saccharides	C4H6O5	133.01	71.01	134.022	[M-H]-	1	-	C03064	ko00053,ko01100	C03064	-
mws0275	L-Malic acid*	Organic acids	Organic acids	C4H6O5	133.01	71.01	134.022	[M-H]-	1	97-67-6	C00149	ko00020,ko00620,ko00630,ko00710,ko01100,ko01110,ko01200	C00149	-
pmf0348	2,6-Dimethyl-7-octene-2,3,6-triol	Terpenoids	Monoterpenoids	C10H20O3	187.13	97.06	188.141	[M-H]-	3	73815-21-1	-	-	-	-
mws0237	Azelaic acid	Lipids	Free fatty acids	C9H16O4	187.1	125.1	188.105	[M-H]-	3	123-99-9	C08261	-	C08261	-
pme0321	Kaempferol-7-O-rhamnoside	Flavonoids	Flavonols	C21H20O10	431.1	285.04	432.106	[M-H]-	3	20196-89-8	-	-	CM00460	MetMap114
Yaan005591	Resveratroloside	Others	Others	C20H22O9	405.12	242.06	406.126	[M-H]-	3	116181-54-5	-	-	-	-
Sacn004532	plantainoside B	Phenolic acids	Phenolic acids	C23H26O11	477.14	301.03	478.147	[M-H]-	3	-	-	-	-	-
Lmfn003760	Quercetin-4'-O-glucuronide*	Flavonoids	Flavonols	C21H18O13	477.07	301.04	478.075	[M-H]-	1	201463-36-7	-	-	CM00572	MetMap117
Wayn004603	Tricetin 3'-glucuronide*	Flavonoids	Flavones	C21H18O13	477.07	301.04	478.075	[M-H]-	1	-	-	-	CM01071	MetMap120
mws0467	3-(4-Hydroxyphenyl)-propionic acid*	Phenolic acids	Phenolic acids	C9H10O3	165.06	119.05	166.063	[M-H]-	1	501-97-3	C01744	ko01100	C01744	-
MWS0274	DL-3-Phenyllactic acid*	Phenolic acids	Phenolic acids	C9H10O3	165.06	119.05	166.063	[M-H]-	1	828-01-3	-	-	-	-
Lmbn005172	2,6-Dimethoxybenzaldehyde	Others	Aldehyde compounds	C9H10O3	165.06	119.05	166.063	[M-H]-	1	3392-97-0	-	-	-	-
MWSslk171	Nodakenin	Lignans and Coumarins	Coumarins	C20H24O9	407.13	227.07	408.142	[M-H]-	2	495-31-8	C09279	-	C09279	-
MWS20182	Dihydroferulic Acid	Phenolic acids	Phenolic acids	C10H12O4	195.07	136.05	196.074	[M-H]-	3	1135-23-5	-	-	-	-
Waptn04321	Tricetin 7-O-glucuronide*	Flavonoids	Flavones	C21H18O13	477.06	301.03	478.075	[M-H]-	1	-	-	-	-	-
pme2529	1,5-Anhydro-D-glucitol	Others	Saccharides	C6H12O5	163.06	101.02	164.069	[M-H]-	3	154-58-5	C07326	-	C07326	-
mad2085	Caffeoyl-p-coumaroyltartaric acid	Phenolic acids	Phenolic acids	C22H18O11	457.08	295.04	458.085	[M-H]-	3	-	-	-	-	-
pmn001529	3,4,5-Tri-O-Galloylshikimic acid	Phenolic acids	Phenolic acids	C28H22O17	629.08	169.01	630.086	[M-H]-	3	-	-	-	CM020566	MetMap156
Wcdn004141	2-[3-[4-[1,3-dihydroxy-1-(4-hydroxy-3-methoxyphenyl)propan-2-yl]oxy-3-methoxyphenyl]propoxy]-6-(hydroxymethyl)oxane-3,4,5-triol	Others	Others	C26H36O12	539.21	491.19	540.221	[M-H]-	3	-	-	-	-	-
Zbqn004234	N-(malonyl)phenylalanine	Amino acids and derivatives	Amino acids and derivatives	C12H13NO5	250.07	164.07	251.079	[M-H]-	2	-	-	-	-	-
Lmsn004384	1,4-Di-O-galloyl-2-O-p-coumaroyl-β-D-glucose	Phenolic acids	Phenolic acids	C29H26O16	629.11	169.01	630.122	[M-H]-	2	-	-	-	CM020590	MetMap155
Qahn003953	Erigeside B	Others	Others	C12H22O6	261.13	201.11	262.142	[M-H]-	1	95632-87-4	-	-	-	-
Wasn005803	Protocatechuic acid 4-O-(6''-O-Feruloyl)Glucoside*	Phenolic acids	Phenolic acids	C23H24O12	491.12	315.07	492.127	[M-H]-	1	-	-	-	-	-
WaYn005157	Gentisic acid 2-O-(6''-O-Feruloyl)Glucoside*	Phenolic acids	Phenolic acids	C23H24O12	491.12	315.07	492.127	[M-H]-	1	-	-	-	CM020560	MetMap159
mws0102	Indole-5-carboxylic acid*	Alkaloids	Plumerane	C9H7NO2	160.04	116.05	161.048	[M-H]-	3	1670-81-1	-	-	-	-
mws1417	Indole-3-carboxylic acid*	Alkaloids	Plumerane	C9H7NO2	160.04	116.05	161.048	[M-H]-	3	771-50-6	C19837	-	C19837	-
MWStz402	Urolignoside*	Lignans and Coumarins	Lignans	C26H34O11	521.2	359.15	522.21	[M-H]-	2	131723-83-6	-	-	-	-
Hmln003754	Icariside E5*	Lignans and Coumarins	Lignans	C26H34O11	521.2	359.15	522.21	[M-H]-	2	126176-79-2	-	-	-	-
HJN083	Lariciresinol-4'-O-glucoside*	Lignans and Coumarins	Lignans	C26H34O11	521.2	359.15	522.21	[M-H]-	2	143663-00-7	-	-	-	-
Safn004770	Salviaflaside*	Phenolic acids	Phenolic acids	C24H26O13	521.13	359.08	522.137	[M-H]-	2	-	-	-	-	-
MWStz585	Nepetin-7-glucoside	Flavonoids	Flavones	C22H22O12	477.1	315.05	478.111	[M-H]-	2	569-90-4	-	-	-	-
mws0014	Ferulic acid	Phenolic acids	Phenolic acids	C10H10O4	193.05	134.04	194.058	[M-H]-	2	537-98-4	C01494	ko00940,ko00996,ko01100,ko01110	C01494	-
Waxn004217	1,5-O-dicaffeoyl-3-O-glucoside-quinic acid*	Phenolic acids	Phenolic acids	C31H34O17	677.18	515.14	678.18	[M-H]-	3	-	-	-	-	-
Jmhn004431	syringetin-3-glucuronide	Flavonoids	Flavonols	C23H22O14	521.1	345.06	522.101	[M-H]-	3	-	-	-	CM00828	MetMap109
MWStz395	Rosmarinyl glucoside*	Phenolic acids	Phenolic acids	C24H26O13	521.13	359.09	522.137	[M-H]-	2	910028-78-3	-	-	-	-
Lmhn003074	Feruloylmalic acid	Phenolic acids	Phenolic acids	C14H14O8	309.06	193.05	310.069	[M-H]-	1	-	-	-	-	-
Zmhn001036	Choerospondin*	Flavonoids	Flavanones	C21H22O10	433.11	271.06	434.121	[M-H]-	2	81202-36-0	-	-	-	-
Safn005219	naringenin 5-glucoside*	Flavonoids	Flavones	C21H22O10	433.11	271.06	434.121	[M-H]-	2	-	-	-	-	-
Lazn003996	Erythro-Guaiacylglycerol-β-dihydroconiferyl Ether*	Lignans and Coumarins	Lignans	C20H26O7	377.16	329.14	378.168	[M-H]-	1	135820-77-8	-	-	-	-
HJN012	4,7,9,9'-Tetrahydroxy-3,3'-dimethoxy-8-O-4'-neolignan*	Lignans and Coumarins	Lignans	C20H26O7	377.16	329.139	378.168	[M-H]-	1	-	-	-	-	-
Zmhn002155	Galloyl-piceid	Others	Stilbene	C27H26O12	541.14	313.07	542.142	[M-H]-	3	-	-	-	-	-
Zbfn004208	3-O-(3-Methoxy-4-hydroxybenzoyl)-4-O-caffeoylquinic acid	Phenolic acids	Phenolic acids	C24H24O12	503.12	323.08	504.127	[M-H]-	3	-	-	-	CM020491	MetMap160
Wasyqn5112	3-Hydroxybenzoic acid	Phenolic acids	Phenolic acids	C7H6O3	137.02	93.04	138.032	[M-H]-	1	-	-	-	-	-
Lmfn004769	Quercetin-3-O-(4''-O-galloyl)arabinoside	Flavonoids	Flavonols	C27H22O15	585.09	301.03	586.096	[M-H]-	2	-	-	-	CM00588	MetMap116
Lmrn003000	2-Hydroxy-3-phenylpropanoic acid	Phenolic acids	Phenolic acids	C9H10O3	165.06	103.06	166.063	[M-H]-	1	7326-19-4	C05607	ko00360,ko00960,ko01100,ko01110	C05607	-
Wbtn004921	9-hydroxy-2-(3-hydroxy-4-methoxyphenyl)-3-(hydroxymethyl)-12-methoxy-2,3-dihydro-1,4,5-trioxatetraphen-10-one	Others	Ketone compounds	C24H20O9	451.1	341.07	452.111	[M-H]-	2	-	-	-	-	-
MWStz631	Pinoresinol-4-O-glucoside	Lignans and Coumarins	Lignans	C26H32O11	519.19	357.14	520.194	[M-H]-	1	41607-20-9	C17529	-	C17529	-
pmn001417	Cinchonain Ic	Flavonoids	Flavanols	C24H20O9	451.1	341.1	452.111	[M-H]-	2	85081-22-7	-	-	-	-
Hmln002355	5'-Methoxymatairesinoside*	Lignans and Coumarins	Lignans	C27H34O12	549.2	387.15	550.205	[M-H]-	1	1691201-82-7	-	-	-	-
MWStz351	Azaleatin (5-O-Methylquercetin)	Flavonoids	Flavonols	C16H12O7	315.05	271.03	316.058	[M-H]-	2	529-51-1	C10022	-	C10022	-
MWSHC2047	Syringaresinol-4'-O-glucoside; Acanthoside B*	Lignans and Coumarins	Lignans	C28H36O13	579.21	417.16	580.216	[M-H]-	2	7374-79-0	C10890	-	C10890	-
Wbwn005757	(2r,3r,4s)-6-hydroxy-4-(4-hydroxy-3-methoxyphenyl)-7-methoxy-2,3-dimethyl-3,4-dihydro-2h-naphthalen-1-one	Lignans and Coumarins	Lignans	C20H22O5	341.14	311.09	342.147	[M-H]-	1	-	-	-	-	-
pmn001418	Cinchonain Id*	Flavonoids	Flavanols	C24H20O9	451.1	341.1	452.111	[M-H]-	1	85022-67-9	-	-	-	-
pmn001416	Catechin-(7,8-bc)-4α-(3,4-dihydroxyphenyl)-dihydro-2-(3H)-one*	Flavonoids	Flavanols	C24H20O9	451.1	341.06	452.111	[M-H]-	1	-	-	-	-	-
Yarn005295	Tortoside A*	Lignans and Coumarins	Lignans	C28H36O13	579.21	417.15	580.216	[M-H]-	2	-	-	-	-	-
Wbkn005292	[(1S,2S,3S,7R,9R,13S,14R,15R,17S)-3,15-diacetyloxy-7-hydroxy-2,6,14-trimethyl-4,11,16-trioxo-10-oxatetracyclo[7.7.1.02,7.013,17]heptadec-5-en-17-yl]methylacetate	Terpenoids	Ditepenoids	C26H32O11	519.18	357.13	520.194	[M-H]-	3	-	-	-	-	-
Hahn002315	syringaresinol-4-O-β-D-glucopyranoside*	Lignans and Coumarins	Lignans	C28H36O13	579.21	417.16	580.216	[M-H]-	2	-	-	-	-	-
Lcsn002767	Gly-Leu-Phe	Amino acids and derivatives	Amino acids and derivatives	C17H25N3O4	334.18	186.12	335.185	[M-H]-	3	103213-38-3	-	-	-	-
Lmxn004090	6''-O-Caffeoylharpagide	Terpenoids	Terpene	C24H30O13	525.16	161.02	526.169	[M-H]-	2	1147125-45-8	-	-	-	-
Lmmn003663	5-Glucosyloxy-2-Hydroxybenzoic acid methyl ester	Phenolic acids	Phenolic acids	C14H18O9	329.09	167.04	330.095	[M-H]-	1	-	-	-	CM020422	MetMap159
Lczn000074	Chestanin	Tannins	Tannin	C40H42O26	937.19	467.08	938.196	[M-H]-	1	68325-50-8	-	-	-	-
Wcgn003981	Methyl 3-O-glucosyl-4-hydroxybenzoate	Phenolic acids	Phenolic acids	C14H18O9	329.09	167.03	330.095	[M-H]-	1	155112-92-8	-	-	-	-
mws0027	Syringic acid	Phenolic acids	Phenolic acids	C9H10O5	197.05	123.01	198.053	[M-H]-	1	530-57-4	C10833	-	C10833	MetMap156
MWSmce230	Methyl gallate*	Phenolic acids	Phenolic acids	C8H8O5	183.03	124.02	184.037	[M-H]-	1	99-24-1	-	-	CM020431	MetMap156,MetMap157
HJN037	3,5-Dihydroxy-4-methoxybenzoic acid; 4-O-Methylgallic Acid*	Phenolic acids	Phenolic acids	C8H8O5	183.03	124.02	184.037	[M-H]-	1	4319-02-2	-	-	CM020411	MetMap156,MetMap157
mws1174	3-O-Acetylpinobanksin	Flavonoids	Flavanonols	C17H14O6	313.072	253.051	314.079	[M-H]-	3	52117-69-8	C16418	ko00941	C16418	MetMap124
Wafn011571	alpha-Hydroxylinoleic acid*	Lipids	Free fatty acids	C18H32O3	295.23	195.14	296.235	[M-H]-	1	57818-44-7	-	-	-	-
Walbn07906	2,6-Di-tert-butyl-4-hydroxymethylphenol	Others	Others	C15H24O2	235.17	217.16	236.178	[M-H]-	1	88-26-6	-	-	-	-
Lmqn000351	Rutinose	Others	Saccharides	C12H22O10	325.11	59.01	326.121	[M-H]-	3	90-74-4	C08247	-	C08247	-
Yamn004462	6-((4-(3-hydroxy-2-(4-(3-hydroxypropyl)-2-methylphenoxy)propoxy)-2-methoxyphenoxy)methyl)tetrahydro-2H-pyran-2,3,4,5-tetraol*	Lignans and Coumarins	Lignans	C26H36O11	523.22	361.16	524.226	[M-H]-	1	-	-	-	-	-
pmb3041	Tricin-7-O-saccharic acid	Flavonoids	Flavones	C23H22O14	521.09	329.2	522.101	[M-H]-	3	-	-	-	-	-
Hmdn001963	Methyl Brevifolincarboxylate	Organic acids	Organic acids	C14H10O8	305.03	273	306.038	[M-H]-	3	154702-76-8	-	-	-	-
MWSmce580	2,5-Dihydroxybenzaldehyde	Others	Aldehyde compounds	C7H6O3	137.02	108.02	138.032	[M-H]-	3	1194-98-5	C05585	ko00350,ko01100	C05585	-
Lmtn003096	Secoisolariciresinol 4-O-glucoside*	Lignans and Coumarins	Lignans	C26H36O11	523.22	361.14	524.226	[M-H]-	1	-	-	-	-	-
Wayn004373	Tricetin 5-(4''-galloylrhamnoside)	Flavonoids	Flavones	C28H24O16	615.1	301.04	616.106	[M-H]-	1	-	-	-	-	-
Jmzn003632	Manglieside D	Lignans and Coumarins	Lignans	C26H34O11	521.2	329.14	522.21	[M-H]-	3	-	-	-	-	-
Wasyqn4246	12-Sulfooxy-9,10-Dihydrojasmonic Acid	Organic acids	Organic acids	C12H20O7S	307.09	96.96	308.093	[M-H]-	2	-	-	-	-	-
Lczn000082	4''-O-galloylchestanin	Tannins	Tannin	C47H46O30	1089.2	1089.09	1090.21	[M-H]-	2	-	-	-	-	-
Wayn004109	3'-O-Methylellagic acid 4-O-beta-D-glucoside	Tannins	Tannin	C21H18O13	477.07	315.01	478.075	[M-H]-	2	-	-	-	-	-
mws0359	Pentadecanoic Acid	Lipids	Free fatty acids	C15H30O2	241.22	241.22	242.225	[M-H]-	3	1002-84-2	C16537	-	C16537	-
MWS2430	13-methylmyristic acid	Lipids	Free fatty acids	C15H30O2	241.22	241.21	242.225	[M-H]-	3	2485-71-4	-	-	-	-
Lmsn009900	1β-Hydroxy-2-oxopomolic acid	Terpenoids	Triterpene	C30H46O6	501.32	453.3	502.329	[M-H]-	3	217466-37-0	-	-	-	-
Wahln02843	2,6-Dimethoxy-4-(2-Hydroxyethyl)Phenyl Beta-D-Glucopyranoside	Others	Alcohol compounds	C16H24O9	419.16	197.08	360.142	[M+CH3COO]-	1	-	-	-	-	-
Hmsn002598	Salirepin	Others	Others	C13H18O8	301.09	139.04	302.1	[M-H]-	1	26652-12-0	-	-	-	-
Zmpn000199	D-Galactaric acid	Others	Saccharides	C6H10O8	209.03	85.03	210.038	[M-H]-	2	526-99-8	C00879	ko00053,ko01100	C00879	-
Zmyn000108	D-Saccharic acid	Others	Saccharides	C6H10O8	209.03	85.03	210.038	[M-H]-	2	87-73-0	C00818	ko00053,ko01100	C00818	-
MWSmce576	L-Glucose*	Others	Saccharides	C6H12O6	179.056	59.0141	180.063	[M-H]-	1	921-60-8	-	-	-	-
mws4170	D-Glucose*	Others	Saccharides	C6H12O6	179.056	59.0139	180.063	[M-H]-	1	50-99-7	C00031	ko00010,ko00030,ko00052,ko00500,ko00520,ko00524,ko00901,ko01100,ko01110,ko02010,ko04148	C00031	-
pmf0138	D-Mannose*	Others	Saccharides	C6H12O6	179.06	59.01	180.063	[M-H]-	1	3458-28-4	C00159	ko00051,ko00052,ko00520,ko01100,ko01250,ko02010	C00159	-
pmf0139	D-Galactose*	Others	Saccharides	C6H12O6	179.06	59.01	180.063	[M-H]-	1	59-23-4	C00124	ko00052,ko01100	C00124	-
mws1164	D-Fructose*	Others	Saccharides	C6H12O6	179.06	59.01	180.063	[M-H]-	1	57-48-7	C05003	-	C05003	-
mws1155	D-Mannitol*	Others	Saccharides	C6H14O6	181.07	101.02	182.079	[M-H]-	1	69-65-8	C00392	ko00051,ko01100,ko02010	C00392	-
pme2237	Dulcitol*	Others	Saccharides	C6H14O6	181.07	101.02	182.079	[M-H]-	1	608-66-2	C01697	ko00052,ko01100	C01697	-
Lmmn000214	Solatriose	Others	Saccharides	C18H32O15	487.17	341.11	488.174	[M-H]-	3	528-40-5	-	-	-	-
MA10039641	D-Lactose*	Others	Saccharides	C12H22O11	341.11	89.02	342.116	[M-H]-	1	63-42-3	C01970	-	C01970	-
mws1333	Melibiose	Others	Saccharides	C12H22O11	341.11	113.02	342.116	[M-H]-	1	585-99-9	C05402	ko00052,ko01100,ko02010	C05402	-
Wahln04571	8-Hydroxypinoresinol 4-Glucoside*	Lignans and Coumarins	Lignans	C26H32O12	535.18	373.13	536.189	[M-H]-	1	-	-	-	-	-
Hmln002100	Nortrachelogenin-4-O-glucoside	Lignans and Coumarins	Lignans	C26H32O12	535.18	373.13	536.189	[M-H]-	2	33464-78-7	-	-	-	-
Zmgn002106	N-Acetyl-L-phenylalanine	Amino acids and derivatives	Amino acids and derivatives	C11H13NO3	206.08	58.03	207.089	[M-H]-	2	2018-61-3	C03519	ko00360,ko01100	C03519	-
Safn004633	Ilicifolinoside B	Others	Others	C19H32O8	447.23	387.2	388.21	[M+CH3COOH-H]-	3	-	-	-	-	-
Labn004625	2-Phenylethyl beta-primeveroside	Others	Alcohol compounds	C19H28O10	415.16	89.02	416.168	[M-H]-	1	129932-48-5	-	-	-	-
Zbkn003828	Gambiriin B2	Flavonoids	Flavanols	C30H26O11	561.13	289.07	562.148	[M-H]-	2	-	C17776	-	C17776	-
WaYn003112	Erythro-Guaiacylglycerol-β-threo-syringylglycerol Ether	Lignans and Coumarins	Lignans	C21H28O10	439.16	195.07	440.168	[M-H]-	1	1313434-74-0	-	-	-	-
Wcqn007564	1beta,2alpha,3beta,23-tetrahydroxyurs-12-en-28-ursolic acid*	Terpenoids	Triterpene	C30H48O6	503.34	485.33	504.345	[M-H]-	2	-	-	-	-	-
Lmmn002274	Isolariciresinol-9'-O-glucoside*	Lignans and Coumarins	Lignans	C26H34O11	521.2	359.15	522.21	[M-H]-	1	63358-12-3	-	-	-	-
Lmyn003971	Dihydrodehydrodiconiferyl alcohol-4-O-glucoside*	Lignans and Coumarins	Lignans	C26H34O11	521.2	359.15	522.21	[M-H]-	1	-	-	-	-	-
mws0028	Vanillic acid	Phenolic acids	Phenolic acids	C8H8O4	167.03	108.02	168.042	[M-H]-	3	121-34-6	C06672	-	C06672	MetMap157,MetMap160
Lmtn003024	Mansorin III	Lignans and Coumarins	Coumarins	C14H14O4	245.08	203.07	246.089	[M-H]-	3	-	-	-	-	-
Cmjn004337	Benzyl-(2''-O-xylosyl)glucoside	Others	Others	C18H26O10	401.14	269.1	402.153	[M-H]-	2	-	-	-	-	-
Lmmn002260	5'-Methoxyisolariciresinol-9'-O-glucoside	Lignans and Coumarins	Lignans	C27H36O12	551.21	389.17	552.221	[M-H]-	3	-	-	-	-	-
pmb3074	5-O-p-Coumaroylquinic acid*	Phenolic acids	Phenolic acids	C16H18O8	337.09	191.06	338.1	[M-H]-	2	32451-86-8	-	-	-	-
pmn001421	3-O-p-Coumaroylquinic acid*	Phenolic acids	Phenolic acids	C16H18O8	337.093	191.056	338.1	[M-H]-	2	87099-71-6	-	-	-	-
Wmyn000214	gentisic acid 5-O-β-D-(6'-O-galloyl)-gluco-pyranoside	Phenolic acids	Phenolic acids	C20H20O13	467.08	423.09	468.09	[M-H]-	1	-	-	-	CM020559	MetMap155,MetMap159
Wasn003913	Protocatechuic acid 4-O-(6''-O-Galloy)Glucoside	Phenolic acids	Phenolic acids	C20H20O13	467.08	315.07	468.09	[M-H]-	1	-	-	-	-	-
Rfn057834	(2R,3R,4S,5S,6R)-2-[3-(2,4-dihydroxyphenyl)propoxy]-6-(hydroxymethyl)oxane-3,4,5-triol	Phenolic acids	Phenolic acids	C15H22O8	329.12	59.01	330.132	[M-H]-	3	-	-	-	-	-
mws1015	Esculin (6,7-Dihydroxycoumarin-6-O-glucoside)	Lignans and Coumarins	Coumarins	C15H16O9	339.07	177.02	340.079	[M-H]-	2	531-75-9	C09264	-	C09264	MetMap129
HJN104	Dihydromyricetin-3-O-glucoside	Flavonoids	Flavanonols	C21H22O13	481.14	319.08	482.106	[M-H]-	3	-	-	-	CM00808	MetMap109
Jmwn002494	3-[4-(β-D-glucopyranoside)-phenylacrylic]-acid	Phenolic acids	Phenolic acids	C15H18O8	325.09	119.05	326.1	[M-H]-	3	-	-	-	-	-
Zmhn003297	3-O-Digalloyl quinic acid	Phenolic acids	Phenolic acids	C21H20O14	495.08	343.07	496.085	[M-H]-	2	-	-	-	-	-
Wahsn02657	1-O-p-Coumaroyl Octose	Phenolic acids	Phenolic acids	C17H22O10	385.11	163.04	386.121	[M-H]-	2	-	-	-	-	-
mws0371	Cis-4,7,10,13,16,19-Docosahexaenoic Acid	Lipids	Free fatty acids	C22H32O2	327.23	283.24	328.24	[M-H]-	3	6217-54-5	C06429	ko01040	C06429	-
Rfn048602	Melilotoside*	Phenolic acids	Phenolic acids	C15H18O8	325.09	119.05	326.1	[M-H]-	1	618-67-7	-	-	-	-
pmn001419	1-O-p-Coumaroyl-β-D-glucose*	Phenolic acids	Phenolic acids	C15H18O8	325.093	163.04	326.1	[M-H]-	2	7139-64-2	C16827	-	C16827	-
Zmhn002301	p-Coumaric acid-4-O-glucoside*	Phenolic acids	Phenolic acids	C15H18O8	325.09	163.04	326.1	[M-H]-	2	117405-48-8	C06739	-	C06739	-
Wbmn003453	6-O-Vanilloylajugol	Terpenoids	Monoterpenoids	C23H30O12	497.17	437.2	498.174	[M-H]-	3	124168-04-3	-	-	-	-
Wchn003447	4-(3-Hydroxyphenyl)-4-(beta-D-glucopyranosyloxy)butyric acid	Others	Others	C16H22O9	357.12	177.06	358.126	[M-H]-	1	-	-	-	-	-
Wahln03616	Demethylsyringin	Lignans and Coumarins	Lignans	C16H22O9	357.12	195.07	358.126	[M-H]-	2	-	-	-	-	-
Lmyn003835	4-(3,4,5-Trihydroxybenzoxy)benzoic acid	Phenolic acids	Phenolic acids	C14H10O7	289.04	137.02	290.043	[M-H]-	2	-	-	-	-	-
Rfn049443	3-(2-Glucosyloxy-4-methoxyphenyl)propanoic acid	Phenolic acids	Phenolic acids	C16H22O9	357.12	195.07	358.126	[M-H]-	1	477873-63-5	-	-	-	-
Labn003679	(E)-caffeyl alcohol 4-O-β-D-glucopyranoside	Others	Alcohol compounds	C15H20O8	327.11	147.05	328.116	[M-H]-	1	-	-	-	-	-
Rfmb091	9S-Hydroxy-10E,12Z-octadecadienoic acid*	Lipids	Free fatty acids	C18H32O3	295.23	195.14	296.235	[M-H]-	1	15514-85-9	C14767	ko00591	C14767	-
Lazn003560	Methoxy-erythro-Guaiacyl glycerol β-threo-syringyl glycerol ether	Lignans and Coumarins	Lignans	C22H30O11	469.17	195.07	470.179	[M-H]-	3	-	-	-	-	-
MWSHC2016	Epigallocatechin-3-O-gallate	Flavonoids	Flavanols	C22H18O11	457.08	169.01	458.085	[M-H]-	2	989-51-5	C09731	-	C09731	MetMap141
Hmgn001653	Protocatechualdehyde	Others	Aldehyde compounds	C7H6O3	137.02	93.04	138.032	[M-H]-	3	139-85-5	C16700	ko00950	C16700	-
mws0749	4-Hydroxybenzoic acid	Phenolic acids	Phenolic acids	C7H6O3	137.02	93.03	138.032	[M-H]-	3	99-96-7	C00156	ko00130,ko00790,ko01100,ko01110,ko01240	C00156	MetMap157
pmn001525	3,5-Digalloylshikimic acid	Phenolic acids	Phenolic acids	C23H26O11	477.14	169	478.147	[M-H]-	3	95753-52-9	-	-	CM020565	MetMap156
Zbfn003643	3,4,5-Trimethoxyphenol-β-D-apiofuranosyl-(1→6)-O-β-D-glucopyranoside	Others	Others	C20H30O13	477.16	293.09	478.169	[M-H]-	2	-	-	-	-	-
Lmsn003409	1-O-Galloyl-6-O-p-Coumaroyl-β-D-glucose	Phenolic acids	Phenolic acids	C22H22O12	477.1	169.01	478.111	[M-H]-	2	-	-	-	CM020570	MetMap155
Lmsn003582	1-O-Galloyl-4-O-p-Coumaroyl-β-D-glucose	Phenolic acids	Phenolic acids	C22H22O12	477.1	169.01	478.111	[M-H]-	1	-	-	-	CM020569	MetMap155
Ymjm000113	Kanokoside B	Terpenoids	Terpene	C21H34O12	477.2	181.09	478.205	[M-H]-	3	-	C17429	-	C17429	-
Zmln001312	Brevifolin[Geranium]	Phenolic acids	Phenolic acids	C12H8O6	247.03	191.04	248.032	[M-H]-	2	477-94-1	-	-	-	-
Lczn000058	6-O-Galloyl-1-O-vanilloyl-β-D-glucose	Phenolic acids	Phenolic acids	C21H22O13	481.1	313.06	482.106	[M-H]-	1	-	-	-	CM020571	MetMap155,MetMap160
Wasyqn3389	1-O-P-Coumaroyl-(B-D-Glucose 6-O-Sulfate)	Phenolic acids	Phenolic acids	C15H18O11S	405.05	241	406.057	[M-H]-	2	-	-	-	-	-
Hmjn008136	2,3-Dihydroxyoleana-11,13(18)-dien-28-oic acid (Camaldulenic acid)	Terpenoids	Triterpene	C30H46O4	469.33	469.33	470.34	[M-H]-	3	71850-15-2	-	-	-	-
Wdzn003663	2,3-bis[(2e)-3-(3,4-dihydroxyphenyl)prop-2-enoyl]-2,3-dihydroxybutanedioic acid	Phenolic acids	Phenolic acids	C22H18O12	473.07	149.01	474.08	[M-H]-	2	-	-	-	-	-
Zmpn008194	2,3-Dihydroxyurs-12-en-28-oic acid (Corosolic acid)*	Terpenoids	Triterpene	C30H48O4	471.35	471.35	472.355	[M-H]-	1	4547-24-4	-	-	-	-
Lmmn003323	2-Hydroxyhexadecanoic acid*	Lipids	Free fatty acids	C16H32O3	271.23	225.22	272.235	[M-H]-	1	764-67-0	-	-	-	-
Wchn001739	3-O-Galloyl-Glucose	Phenolic acids	Phenolic acids	C13H16O10	331.07	211.03	332.074	[M-H]-	1	-	-	-	-	-
Waptn02725	Feruloyloctose*	Phenolic acids	Phenolic acids	C18H24O11	415.12	193.05	416.132	[M-H]-	2	-	-	-	-	-
Wasyqn2926	3-O-Feruloyl Octose*	Phenolic acids	Phenolic acids	C18H24O11	415.12	193.05	416.132	[M-H]-	2	-	-	-	-	-
Hmcn001415	Majoroside	Terpenoids	Monoterpenoids	C17H24O10	387.13	225.07	388.137	[M-H]-	2	134140-02-6	-	-	-	-
Waln006120	Octyl 6-O-Alpha-L-Arabinopyranosyl-Beta-D-Glucopyranoside	Others	Alcohol compounds	C19H36O10	423.22	291.18	424.231	[M-H]-	1	168288-07-1	-	-	-	-
mws0715	Phenylacetyl-L-glutamine	Amino acids and derivatives	Amino acids and derivatives	C13H16N2O4	263.1	145.06	264.111	[M-H]-	3	28047-15-6	C04148	ko00360	C04148	-
Waptn02904	3-(3,5-dihydroxyphenyl)propanoic acid glucoside*	Phenolic acids	Phenolic acids	C15H20O9	343.1	181.05	344.111	[M-H]-	1	-	-	-	-	-
Safn003374	Taxuside	Others	Others	C16H24O8	343.14	181.09	344.147	[M-H]-	3	-	-	-	-	-
Wmhn007355	Citreorosein	Quinones	Anthraquinone	C15H10O6	285.04	241.05	286.048	[M-H]-	2	481-73-2	C17810	-	C17810	-
Wasn000737	6-Galloyl Ascorbic acid	Others	Vitamin	C13H12O10	327.04	175.02	328.043	[M-H]-	3	-	-	-	-	-
Safn012694	2-hydroxypentadecanoic acid	Lipids	Free fatty acids	C15H30O3	257.21	211.21	258.219	[M-H]-	1	-	-	-	-	-
MWSHC20163	Cetostearic acid	Lipids	Free fatty acids	C16H32O2	255.24	255.24	256.24	[M-H]-	1	-	-	-	-	-
MWS1900	Undecanedioic acid	Lipids	Free fatty acids	C11H20O4	215.13	153.13	216.136	[M-H]-	1	1852-04-6	-	-	-	-
Wasyqn2983	3-[4-(Beta-D-Glucopyranosyloxy)Phenyl]Propionic Acid*	Phenolic acids	Phenolic acids	C15H20O8	327.11	165.06	328.116	[M-H]-	1	-	-	-	-	-
Rfn045100	Dihydrocoumaroyl Hexoside*	Phenolic acids	Phenolic acids	C15H20O8	327.11	165.06	328.116	[M-H]-	1	-	-	-	-	-
pmn001533	2-O-Di-gallic acyl-Glucoside-Glucoside	Phenolic acids	Phenolic acids	C26H30O19	645.13	169	646.138	[M-H]-	2	-	-	-	-	-
pme1816	Neochlorogenic acid (5-O-Caffeoylquinic acid)*	Phenolic acids	Phenolic acids	C16H18O9	353.09	191.06	354.095	[M-H]-	3	906-33-2	C17147	-	C17147	-
Cmhn001271	Gemin D*	Tannins	Tannin	C27H22O18	633.08	301	634.081	[M-H]-	2	84744-46-7	-	-	-	-
Lcsn000628	Sanguiin H5*	Tannins	Tannin	C27H22O18	633.07	301	634.081	[M-H]-	2	-	-	-	-	-
Lman002731	Grevilloside F	Phenolic acids	Phenolic acids	C15H18O9	341.09	135.04	342.095	[M-H]-	3	1094004-50-8	-	-	-	-
[truncated: 998 more rows]

## Sheet: S4
Table S4. KEGG enrichment of differentially accumulated metabolites
Kegg_level_1	Kegg_pathway	ko_ID	Cluster_frequency	Metabolome_frequency	P-value	Adjusted P-value	DAMs
Metabolism	Biosynthesis of amino acids	ko01230	13 out of 99 13.13%	34 out of 756 4.50%	0.000136268617956835	0.00372467555748681	UBS20_vs_UBS30 and LBS30_vs_UBS30 and NYS30_vs_UBS30
Metabolism	Glucosinolate biosynthesis	ko00966	5 out of 99 5.05%	7 out of 756 0.93%	0.000593507172516706	0.0121668970365925	UBS20_vs_UBS30 and LBS30_vs_UBS30 and NYS30_vs_UBS30
Genetic Information Processing	Aminoacyl-tRNA biosynthesis	ko00970	6 out of 99 6.06%	12 out of 756 1.59%	0.00208079639843969	0.0341250609344109	UBS20_vs_UBS30 and LBS30_vs_UBS30 and NYS30_vs_UBS30
Environmental Information Processing	ABC transporters	ko02010	11 out of 99 11.11%	37 out of 756 4.89%	0.00505640242214733	0.0691041664360135	UBS20_vs_UBS30 and LBS30_vs_UBS30 and NYS30_vs_UBS30
Metabolism	Porphyrin metabolism	ko00860	3 out of 99 3.03%	4 out of 756 0.53%	0.00791052010390231	0.0926660926457128	UBS20_vs_UBS30 and LBS30_vs_UBS30 and NYS30_vs_UBS30
Metabolism	Stilbenoid, diarylheptanoid and gingerol biosynthesis	ko00945	2 out of 99 2.02%	2 out of 756 0.26%	0.0169977924944812	0.174227373068433	UBS20_vs_UBS30 and LBS30_vs_UBS30 and NYS30_vs_UBS30
Metabolism	Valine, leucine and isoleucine degradation	ko00280	3 out of 99 3.03%	6 out of 756 0.79%	0.0324128507827851	0.2919858789205	UBS20_vs_UBS30 and LBS30_vs_UBS30 and NYS30_vs_UBS30
Metabolism	Tryptophan metabolism	ko00380	5 out of 99 5.05%	15 out of 756 1.98%	0.0356080340146952	0.2919858789205	UBS20_vs_UBS30 and LBS30_vs_UBS30 and NYS30_vs_UBS30
Metabolism	Carotenoid biosynthesis	ko00906	2 out of 99 2.02%	3 out of 756 0.40%	0.0466199401572774	0.347530462990614	UBS20_vs_UBS30 and LBS30_vs_UBS30 and NYS30_vs_UBS30
Metabolism	Glycerophospholipid metabolism	ko00564	3 out of 99 3.03%	7 out of 756 0.93%	0.0513999408567955	0.348890080328348	UBS20_vs_UBS30 and LBS30_vs_UBS30 and NYS30_vs_UBS30
Metabolism	Glycine, serine and threonine metabolism	ko00260	4 out of 99 4.04%	12 out of 756 1.59%	0.0595665990804497	0.348890080328348	UBS20_vs_UBS30 and LBS30_vs_UBS30 and NYS30_vs_UBS30
Metabolism	Phenylalanine, tyrosine and tryptophan biosynthesis	ko00400	4 out of 99 4.04%	12 out of 756 1.59%	0.0595665990804497	0.348890080328348	UBS20_vs_UBS30 and LBS30_vs_UBS30 and NYS30_vs_UBS30
MetMap	Biosynthesis of quercetin aglycones I	MetMap115	5 out of 99 5.05%	18 out of 756 2.38%	0.0737692541532792	0.382196043281611	UBS20_vs_UBS30 and LBS30_vs_UBS30 and NYS30_vs_UBS30
Metabolism	Pentose phosphate pathway	ko00030	3 out of 99 3.03%	8 out of 756 1.06%	0.0745748377134851	0.382196043281611	UBS20_vs_UBS30 and LBS30_vs_UBS30 and NYS30_vs_UBS30
Metabolism	Thiamine metabolism	ko00730	2 out of 99 2.02%	4 out of 756 0.53%	0.0853293602106526	0.411588678663148	UBS20_vs_UBS30 and LBS30_vs_UBS30 and NYS30_vs_UBS30
Metabolism	Tropane, piperidine and pyridine alkaloid biosynthesis	ko00960	4 out of 99 4.04%	15 out of 756 1.98%	0.120836636920331	0.490837538261213	UBS20_vs_UBS30 and LBS30_vs_UBS30 and NYS30_vs_UBS30
Metabolism	Monobactam biosynthesis	ko00261	2 out of 99 2.02%	5 out of 756 0.66%	0.130284449102427	0.490837538261213	UBS20_vs_UBS30 and LBS30_vs_UBS30 and NYS30_vs_UBS30
Metabolism	Ether lipid metabolism	ko00565	1 out of 99 1.01%	1 out of 756 0.13%	0.130952380952381	0.490837538261213	UBS20_vs_UBS30 and LBS30_vs_UBS30 and NYS30_vs_UBS30
Metabolism	Glycosylphosphatidylinositol (GPI)-anchor biosynthesis	ko00563	1 out of 99 1.01%	1 out of 756 0.13%	0.130952380952381	0.490837538261213	UBS20_vs_UBS30 and LBS30_vs_UBS30 and NYS30_vs_UBS30
Metabolism	Lysine degradation	ko00310	3 out of 99 3.03%	10 out of 756 1.32%	0.131688120021301	0.490837538261213	UBS20_vs_UBS30 and LBS30_vs_UBS30 and NYS30_vs_UBS30
MetMap	Biosynthesis of galloyl sugars	MetMap155	10 out of 99 10.10%	54 out of 756 7.14%	0.154277050795823	0.550031224576414	UBS20_vs_UBS30 and LBS30_vs_UBS30 and NYS30_vs_UBS30
Metabolism	Cyanoamino acid metabolism	ko00460	2 out of 99 2.02%	6 out of 756 0.79%	0.179220248262248	0.587842414300173	UBS20_vs_UBS30 and LBS30_vs_UBS30 and NYS30_vs_UBS30
Metabolism	Indole alkaloid biosynthesis	ko00901	2 out of 99 2.02%	6 out of 756 0.79%	0.179220248262248	0.587842414300173	UBS20_vs_UBS30 and LBS30_vs_UBS30 and NYS30_vs_UBS30
MetMap	Biosynthesis of flavanols II	MetMap141	4 out of 99 4.04%	18 out of 756 2.38%	0.200288874022064	0.631680294992664	UBS20_vs_UBS30 and LBS30_vs_UBS30 and NYS30_vs_UBS30
Metabolism	Biosynthesis of cofactors	ko01240	8 out of 99 8.08%	45 out of 756 5.95%	0.224889330453033	0.645427458363131	UBS20_vs_UBS30 and LBS30_vs_UBS30 and NYS30_vs_UBS30
Metabolism	C5-Branched dibasic acid metabolism	ko00660	2 out of 99 2.02%	7 out of 756 0.93%	0.230348371224429	0.645427458363131	UBS20_vs_UBS30 and LBS30_vs_UBS30 and NYS30_vs_UBS30
Metabolism	Pantothenate and CoA biosynthesis	ko00770	2 out of 99 2.02%	7 out of 756 0.93%	0.230348371224429	0.645427458363131	UBS20_vs_UBS30 and LBS30_vs_UBS30 and NYS30_vs_UBS30
Metabolism	D-Amino acid metabolism	ko00470	3 out of 99 3.03%	13 out of 756 1.72%	0.236131996962121	0.645427458363131	UBS20_vs_UBS30 and LBS30_vs_UBS30 and NYS30_vs_UBS30
MetMap	Biosynthesis of quercetin aglycones II	MetMap116	4 out of 99 4.04%	20 out of 756 2.65%	0.260092015639039	0.666485790075038	UBS20_vs_UBS30 and LBS30_vs_UBS30 and NYS30_vs_UBS30
MetMap	Biosynthesis of coumarins III	MetMap129	4 out of 99 4.04%	20 out of 756 2.65%	0.260092015639039	0.666485790075038	UBS20_vs_UBS30 and LBS30_vs_UBS30 and NYS30_vs_UBS30
Metabolism	Pyruvate metabolism	ko00620	2 out of 99 2.02%	8 out of 756 1.06%	0.282272882394743	0.701405344132393	UBS20_vs_UBS30 and LBS30_vs_UBS30 and NYS30_vs_UBS30
Metabolism	Biosynthesis of secondary metabolites	ko01110	24 out of 99 24.24%	164 out of 756 21.69%	0.293824939954487	0.708636619890233	UBS20_vs_UBS30 and LBS30_vs_UBS30 and NYS30_vs_UBS30
Metabolism	alpha-Linolenic acid metabolism	ko00592	2 out of 99 2.02%	9 out of 756 1.19%	0.333919722382329	0.782326206724314	UBS20_vs_UBS30 and LBS30_vs_UBS30 and NYS30_vs_UBS30
Metabolism	Sphingolipid metabolism	ko00600	1 out of 99 1.01%	3 out of 756 0.40%	0.344050484036782	0.783670546972671	UBS20_vs_UBS30 and LBS30_vs_UBS30 and NYS30_vs_UBS30
Metabolism	beta-Alanine metabolism	ko00410	2 out of 99 2.02%	10 out of 756 1.32%	0.384477622972586	0.852085542804109	UBS20_vs_UBS30 and LBS30_vs_UBS30 and NYS30_vs_UBS30
Metabolism	Vitamin B6 metabolism	ko00750	1 out of 99 1.01%	4 out of 756 0.53%	0.430290858645492	0.91114353439974	UBS20_vs_UBS30 and LBS30_vs_UBS30 and NYS30_vs_UBS30
Metabolism	Purine metabolism	ko00230	2 out of 99 2.02%	11 out of 756 1.46%	0.43334875416573	0.91114353439974	UBS20_vs_UBS30 and LBS30_vs_UBS30 and NYS30_vs_UBS30
Metabolism	Arginine and proline metabolism	ko00330	3 out of 99 3.03%	19 out of 756 2.51%	0.463126205425371	0.926252410850741	UBS20_vs_UBS30 and LBS30_vs_UBS30 and NYS30_vs_UBS30
MetMap	Biosynthesis of flavanols I	MetMap140	3 out of 99 3.03%	19 out of 756 2.51%	0.463126205425371	0.926252410850741	UBS20_vs_UBS30 and LBS30_vs_UBS30 and NYS30_vs_UBS30
Metabolism	Glycerolipid metabolism	ko00561	1 out of 99 1.01%	5 out of 756 0.66%	0.505292461031258	0.933271445739581	UBS20_vs_UBS30 and LBS30_vs_UBS30 and NYS30_vs_UBS30
Metabolism	Lysine biosynthesis	ko00300	1 out of 99 1.01%	5 out of 756 0.66%	0.505292461031258	0.933271445739581	UBS20_vs_UBS30 and LBS30_vs_UBS30 and NYS30_vs_UBS30
Cellular Processes	Efferocytosis	ko04148	1 out of 99 1.01%	5 out of 756 0.66%	0.505292461031258	0.933271445739581	UBS20_vs_UBS30 and LBS30_vs_UBS30 and NYS30_vs_UBS30
MetMap	Biosynthesis of quercetin aglycones III	MetMap117	2 out of 99 2.02%	13 out of 756 1.72%	0.524466803991419	0.933271445739581	UBS20_vs_UBS30 and LBS30_vs_UBS30 and NYS30_vs_UBS30
Metabolism	Phenylpropanoid biosynthesis	ko00940	3 out of 99 3.03%	21 out of 756 2.78%	0.533573703501276	0.933271445739581	UBS20_vs_UBS30 and LBS30_vs_UBS30 and NYS30_vs_UBS30
Metabolism	Metabolic pathways	ko01100	35 out of 99 35.35%	267 out of 756 35.32%	0.53845573287264	0.933271445739581	UBS20_vs_UBS30 and LBS30_vs_UBS30 and NYS30_vs_UBS30
Metabolism	Carbon fixation by Calvin cycle	ko00710	1 out of 99 1.01%	7 out of 756 0.93%	0.627199992311833	0.933271445739581	UBS20_vs_UBS30 and LBS30_vs_UBS30 and NYS30_vs_UBS30
Metabolism	Arginine biosynthesis	ko00220	1 out of 99 1.01%	7 out of 756 0.93%	0.627199992311833	0.933271445739581	UBS20_vs_UBS30 and LBS30_vs_UBS30 and NYS30_vs_UBS30
MetMap	Biosynthesis of coumarins II	MetMap128	1 out of 99 1.01%	7 out of 756 0.93%	0.627199992311833	0.933271445739581	UBS20_vs_UBS30 and LBS30_vs_UBS30 and NYS30_vs_UBS30
Metabolism	Pyrimidine metabolism	ko00240	2 out of 99 2.02%	16 out of 756 2.12%	0.641784391529001	0.933271445739581	UBS20_vs_UBS30 and LBS30_vs_UBS30 and NYS30_vs_UBS30
MetMap	Biosynthesis of other gallic acid derivatives	MetMap156	3 out of 99 3.03%	25 out of 756 3.31%	0.657608382089395	0.933271445739581	UBS20_vs_UBS30 and LBS30_vs_UBS30 and NYS30_vs_UBS30
MetMap	Biosynthesis of flavones aglycones II	MetMap120	2 out of 99 2.02%	17 out of 756 2.25%	0.675541782883126	0.933271445739581	UBS20_vs_UBS30 and LBS30_vs_UBS30 and NYS30_vs_UBS30
Metabolism	Butanoate metabolism	ko00650	1 out of 99 1.01%	8 out of 756 1.06%	0.67647529372856	0.933271445739581	UBS20_vs_UBS30 and LBS30_vs_UBS30 and NYS30_vs_UBS30
MetMap	Biosynthesis of curcuminoids III	MetMap138	1 out of 99 1.01%	8 out of 756 1.06%	0.67647529372856	0.933271445739581	UBS20_vs_UBS30 and LBS30_vs_UBS30 and NYS30_vs_UBS30
MetMap	Biosynthesis of sinapic acid derivatives	MetMap153	1 out of 99 1.01%	8 out of 756 1.06%	0.67647529372856	0.933271445739581	UBS20_vs_UBS30 and LBS30_vs_UBS30 and NYS30_vs_UBS30
MetMap	Biosynthesis of gentisic acid derivatives	MetMap159	1 out of 99 1.01%	8 out of 756 1.06%	0.67647529372856	0.933271445739581	UBS20_vs_UBS30 and LBS30_vs_UBS30 and NYS30_vs_UBS30
MetMap	Biosynthesis of vanillic acid derivatives	MetMap160	1 out of 99 1.01%	8 out of 756 1.06%	0.67647529372856	0.933271445739581	UBS20_vs_UBS30 and LBS30_vs_UBS30 and NYS30_vs_UBS30
Metabolism	Nucleotide metabolism	ko01232	2 out of 99 2.02%	18 out of 756 2.38%	0.70670113413811	0.933271445739581	UBS20_vs_UBS30 and LBS30_vs_UBS30 and NYS30_vs_UBS30
MetMap	Biosynthesis of flavones aglycones III	MetMap121	2 out of 99 2.02%	18 out of 756 2.38%	0.70670113413811	0.933271445739581	UBS20_vs_UBS30 and LBS30_vs_UBS30 and NYS30_vs_UBS30
Metabolism	Alanine, aspartate and glutamate metabolism	ko00250	1 out of 99 1.01%	9 out of 756 1.19%	0.719294740146838	0.933271445739581	UBS20_vs_UBS30 and LBS30_vs_UBS30 and NYS30_vs_UBS30
MetMap	Biosynthesis of coumarins V	MetMap133	1 out of 99 1.01%	9 out of 756 1.19%	0.719294740146838	0.933271445739581	UBS20_vs_UBS30 and LBS30_vs_UBS30 and NYS30_vs_UBS30
Metabolism	Biosynthesis of various plant secondary metabolites	ko00999	4 out of 99 4.04%	37 out of 756 4.89%	0.738550284725452	0.933271445739581	UBS20_vs_UBS30 and LBS30_vs_UBS30 and NYS30_vs_UBS30
Metabolism	Anthocyanin biosynthesis	ko00942	1 out of 99 1.01%	10 out of 756 1.32%	0.756496642055089	0.933271445739581	UBS20_vs_UBS30 and LBS30_vs_UBS30 and NYS30_vs_UBS30
MetMap	Biosynthesis of benzoic acid derivatives	MetMap157	4 out of 99 4.04%	38 out of 756 5.03%	0.758188906062358	0.933271445739581	UBS20_vs_UBS30 and LBS30_vs_UBS30 and NYS30_vs_UBS30
Metabolism	Carbon metabolism	ko01200	2 out of 99 2.02%	20 out of 756 2.65%	0.761623812523812	0.933271445739581	UBS20_vs_UBS30 and LBS30_vs_UBS30 and NYS30_vs_UBS30
Metabolism	Flavonoid biosynthesis	ko00941	3 out of 99 3.03%	30 out of 756 3.97%	0.777277225241181	0.933271445739581	UBS20_vs_UBS30 and LBS30_vs_UBS30 and NYS30_vs_UBS30
MetMap	Biosynthesis of flavones aglycones I	MetMap110	2 out of 99 2.02%	21 out of 756 2.78%	0.785629087157763	0.933271445739581	UBS20_vs_UBS30 and LBS30_vs_UBS30 and NYS30_vs_UBS30
Metabolism	Biosynthesis of various alkaloids	ko00996	1 out of 99 1.01%	13 out of 756 1.72%	0.841242799469185	0.933271445739581	UBS20_vs_UBS30 and LBS30_vs_UBS30 and NYS30_vs_UBS30
MetMap	Biosynthesis of isoflavones aglycones II	MetMap112	1 out of 99 1.01%	13 out of 756 1.72%	0.841242799469185	0.933271445739581	UBS20_vs_UBS30 and LBS30_vs_UBS30 and NYS30_vs_UBS30
Metabolism	Glyoxylate and dicarboxylate metabolism	ko00630	1 out of 99 1.01%	14 out of 756 1.85%	0.862396181504919	0.933271445739581	UBS20_vs_UBS30 and LBS30_vs_UBS30 and NYS30_vs_UBS30
Metabolism	Nicotinate and nicotinamide metabolism	ko00760	1 out of 99 1.01%	14 out of 756 1.85%	0.862396181504919	0.933271445739581	UBS20_vs_UBS30 and LBS30_vs_UBS30 and NYS30_vs_UBS30
MetMap	Biosynthesis of flavonol glycosides	MetMap124	1 out of 99 1.01%	14 out of 756 1.85%	0.862396181504919	0.933271445739581	UBS20_vs_UBS30 and LBS30_vs_UBS30 and NYS30_vs_UBS30
Metabolism	Ascorbate and aldarate metabolism	ko00053	1 out of 99 1.01%	15 out of 756 1.98%	0.880755720630274	0.933271445739581	UBS20_vs_UBS30 and LBS30_vs_UBS30 and NYS30_vs_UBS30
Metabolism	Phenylalanine metabolism	ko00360	1 out of 99 1.01%	16 out of 756 2.12%	0.896687142570359	0.933271445739581	UBS20_vs_UBS30 and LBS30_vs_UBS30 and NYS30_vs_UBS30
Metabolism	Flavone and flavonol biosynthesis	ko00944	1 out of 99 1.01%	16 out of 756 2.12%	0.896687142570359	0.933271445739581	UBS20_vs_UBS30 and LBS30_vs_UBS30 and NYS30_vs_UBS30
MetMap	Biosynthesis of chalcone II	MetMap126	1 out of 99 1.01%	16 out of 756 2.12%	0.896687142570359	0.933271445739581	UBS20_vs_UBS30 and LBS30_vs_UBS30 and NYS30_vs_UBS30
Metabolism	Biosynthesis of nucleotide sugars	ko01250	1 out of 99 1.01%	17 out of 756 2.25%	0.910508727550811	0.933271445739581	UBS20_vs_UBS30 and LBS30_vs_UBS30 and NYS30_vs_UBS30
Metabolism	Galactose metabolism	ko00052	1 out of 99 1.01%	17 out of 756 2.25%	0.910508727550811	0.933271445739581	UBS20_vs_UBS30 and LBS30_vs_UBS30 and NYS30_vs_UBS30
Metabolism	Amino sugar and nucleotide sugar metabolism	ko00520	1 out of 99 1.01%	17 out of 756 2.25%	0.910508727550811	0.933271445739581	UBS20_vs_UBS30 and LBS30_vs_UBS30 and NYS30_vs_UBS30
MetMap	Isorhamnetin O-glycosides biosynthesis	MetMap109	1 out of 99 1.01%	19 out of 756 2.51%	0.932894098483594	0.944411309575984	UBS20_vs_UBS30 and LBS30_vs_UBS30 and NYS30_vs_UBS30
MetMap	Biosynthesis of kaempferol aglycones II	MetMap114	1 out of 99 1.01%	21 out of 756 2.78%	0.949722285905558	0.949722285905558	UBS20_vs_UBS30 and LBS30_vs_UBS30 and NYS30_vs_UBS30
Metabolism	Valine, leucine and isoleucine biosynthesis	ko00290	7 out of 99 7.07%	7 out of 756 0.93%	5.46618762788934e-07	4.48227385486926e-05	UBS20_vs_UBS30 and LBS30_vs_UBS30 and NYS30_vs_UBS30
Metabolism	2-Oxocarboxylic acid metabolism	ko01210	10 out of 99 10.10%	20 out of 756 2.65%	5.76414737777217e-05	0.00236330042488659	UBS20_vs_UBS30 and LBS30_vs_UBS30 and NYS30_vs_UBS30
MetMap	Biosynthesis of quercetin aglycones II	MetMap116	8 out of 83 9.64%	20 out of 756 2.65%	0.00063614276198714	0.0343517091473056	UBS20_vs_UBS25 and LBS25_vs_UBS25 and NYS25_vs_UBS25
MetMap	Biosynthesis of flavanols II	MetMap141	7 out of 83 8.43%	18 out of 756 2.38%	0.00174913736157478	0.0472267087625191	UBS20_vs_UBS25 and LBS25_vs_UBS25 and NYS25_vs_UBS25
MetMap	Biosynthesis of kaempferol aglycones II	MetMap114	7 out of 83 8.43%	21 out of 756 2.78%	0.00484517673837571	0.0872131812907627	UBS20_vs_UBS25 and LBS25_vs_UBS25 and NYS25_vs_UBS25
MetMap	Biosynthesis of coumarins III	MetMap129	6 out of 83 7.23%	20 out of 756 2.65%	0.0159966913072851	0.215955332648349	UBS20_vs_UBS25 and LBS25_vs_UBS25 and NYS25_vs_UBS25
MetMap	Biosynthesis of quercetin aglycones I	MetMap115	5 out of 83 6.02%	18 out of 756 2.38%	0.0382736045821926	0.41335492948768	UBS20_vs_UBS25 and LBS25_vs_UBS25 and NYS25_vs_UBS25
Metabolism	Lysine degradation	ko00310	3 out of 83 3.61%	10 out of 756 1.32%	0.0867366571480253	0.780629914332227	UBS20_vs_UBS25 and LBS25_vs_UBS25 and NYS25_vs_UBS25
MetMap	Biosynthesis of flavones aglycones II	MetMap120	4 out of 83 4.82%	17 out of 756 2.25%	0.1057763754533	0.815989182068317	UBS20_vs_UBS25 and LBS25_vs_UBS25 and NYS25_vs_UBS25
MetMap	Biosynthesis of other gallic acid derivatives	MetMap156	5 out of 83 6.02%	25 out of 756 3.31%	0.128804976533633	0.869433591602026	UBS20_vs_UBS25 and LBS25_vs_UBS25 and NYS25_vs_UBS25
MetMap	Biosynthesis of flavanols I	MetMap140	4 out of 83 4.82%	19 out of 756 2.51%	0.145729234960753	0.874375409764516	UBS20_vs_UBS25 and LBS25_vs_UBS25 and NYS25_vs_UBS25
MetMap	Biosynthesis of coumarins II	MetMap128	2 out of 83 2.41%	7 out of 756 0.93%	0.17387699605636	0.938935778704345	UBS20_vs_UBS25 and LBS25_vs_UBS25 and NYS25_vs_UBS25
MetMap	Biosynthesis of gentisic acid derivatives	MetMap159	2 out of 83 2.41%	8 out of 756 1.06%	0.215982444511012	0.999975000238861	UBS20_vs_UBS25 and LBS25_vs_UBS25 and NYS25_vs_UBS25
Environmental Information Processing	Plant hormone signal transduction	ko04075	1 out of 83 1.20%	3 out of 756 0.40%	0.294873941870973	0.999975000238861	UBS20_vs_UBS25 and LBS25_vs_UBS25 and NYS25_vs_UBS25
Metabolism	Anthocyanin biosynthesis	ko00942	2 out of 83 2.41%	10 out of 756 1.32%	0.301930893107399	0.999975000238861	UBS20_vs_UBS25 and LBS25_vs_UBS25 and NYS25_vs_UBS25
MetMap	Biosynthesis of flavones aglycones III	MetMap121	3 out of 83 3.61%	18 out of 756 2.38%	0.315709992862445	0.999975000238861	UBS20_vs_UBS25 and LBS25_vs_UBS25 and NYS25_vs_UBS25
MetMap	Biosynthesis of salicylic acid derivatives	MetMap158	2 out of 83 2.41%	11 out of 756 1.46%	0.344559480212845	0.999975000238861	UBS20_vs_UBS25 and LBS25_vs_UBS25 and NYS25_vs_UBS25
Metabolism	Porphyrin metabolism	ko00860	1 out of 83 1.20%	4 out of 756 0.53%	0.372597000071118	0.999975000238861	UBS20_vs_UBS25 and LBS25_vs_UBS25 and NYS25_vs_UBS25
MetMap	Biosynthesis of aurones	MetMap144	1 out of 83 1.20%	4 out of 756 0.53%	0.372597000071118	0.999975000238861	UBS20_vs_UBS25 and LBS25_vs_UBS25 and NYS25_vs_UBS25
Metabolism	Biosynthesis of various alkaloids	ko00996	2 out of 83 2.41%	13 out of 756 1.72%	0.42698151652402	0.999975000238861	UBS20_vs_UBS25 and LBS25_vs_UBS25 and NYS25_vs_UBS25
Metabolism	Lysine biosynthesis	ko00300	1 out of 83 1.20%	5 out of 756 0.66%	0.441844937563269	0.999975000238861	UBS20_vs_UBS25 and LBS25_vs_UBS25 and NYS25_vs_UBS25
Metabolism	Monobactam biosynthesis	ko00261	1 out of 83 1.20%	5 out of 756 0.66%	0.441844937563269	0.999975000238861	UBS20_vs_UBS25 and LBS25_vs_UBS25 and NYS25_vs_UBS25
Cellular Processes	Efferocytosis	ko04148	1 out of 83 1.20%	5 out of 756 0.66%	0.441844937563269	0.999975000238861	UBS20_vs_UBS25 and LBS25_vs_UBS25 and NYS25_vs_UBS25
Metabolism	Tropane, piperidine and pyridine alkaloid biosynthesis	ko00960	2 out of 83 2.41%	15 out of 756 1.98%	0.503820287991654	0.999975000238861	UBS20_vs_UBS25 and LBS25_vs_UBS25 and NYS25_vs_UBS25
Metabolism	Flavone and flavonol biosynthesis	ko00944	2 out of 83 2.41%	16 out of 756 2.12%	0.539723810087995	0.999975000238861	UBS20_vs_UBS25 and LBS25_vs_UBS25 and NYS25_vs_UBS25
MetMap	Biosynthesis of chalcone II	MetMap126	2 out of 83 2.41%	16 out of 756 2.12%	0.539723810087995	0.999975000238861	UBS20_vs_UBS25 and LBS25_vs_UBS25 and NYS25_vs_UBS25
Metabolism	Arginine biosynthesis	ko00220	1 out of 83 1.20%	7 out of 756 0.93%	0.558474324014096	0.999975000238861	UBS20_vs_UBS25 and LBS25_vs_UBS25 and NYS25_vs_UBS25
Metabolism	Pantothenate and CoA biosynthesis	ko00770	1 out of 83 1.20%	7 out of 756 0.93%	0.558474324014096	0.999975000238861	UBS20_vs_UBS25 and LBS25_vs_UBS25 and NYS25_vs_UBS25
MetMap	Biosynthesis of curcuminoids III	MetMap138	1 out of 83 1.20%	8 out of 756 1.06%	0.60740173537168	0.999975000238861	UBS20_vs_UBS25 and LBS25_vs_UBS25 and NYS25_vs_UBS25
MetMap	Biosynthesis of sinapic acid derivatives	MetMap153	1 out of 83 1.20%	8 out of 756 1.06%	0.60740173537168	0.999975000238861	UBS20_vs_UBS25 and LBS25_vs_UBS25 and NYS25_vs_UBS25
Metabolism	Arginine and proline metabolism	ko00330	2 out of 83 2.41%	19 out of 756 2.51%	0.636507011451424	0.999975000238861	UBS20_vs_UBS25 and LBS25_vs_UBS25 and NYS25_vs_UBS25
Metabolism	beta-Alanine metabolism	ko00410	1 out of 83 1.20%	10 out of 756 1.32%	0.689747063603288	0.999975000238861	UBS20_vs_UBS25 and LBS25_vs_UBS25 and NYS25_vs_UBS25
Metabolism	Isoflavonoid biosynthesis	ko00943	1 out of 83 1.20%	10 out of 756 1.32%	0.689747063603288	0.999975000238861	UBS20_vs_UBS25 and LBS25_vs_UBS25 and NYS25_vs_UBS25
Metabolism	Phenylpropanoid biosynthesis	ko00940	2 out of 83 2.41%	21 out of 756 2.78%	0.691849832809172	0.999975000238861	UBS20_vs_UBS25 and LBS25_vs_UBS25 and NYS25_vs_UBS25
MetMap	Biosynthesis of flavones aglycones I	MetMap110	2 out of 83 2.41%	21 out of 756 2.78%	0.691849832809172	0.999975000238861	UBS20_vs_UBS25 and LBS25_vs_UBS25 and NYS25_vs_UBS25
Metabolism	Glycine, serine and threonine metabolism	ko00260	1 out of 83 1.20%	12 out of 756 1.59%	0.754985200168891	0.999975000238861	UBS20_vs_UBS25 and LBS25_vs_UBS25 and NYS25_vs_UBS25
Metabolism	Tyrosine metabolism	ko00350	1 out of 83 1.20%	12 out of 756 1.59%	0.754985200168891	0.999975000238861	UBS20_vs_UBS25 and LBS25_vs_UBS25 and NYS25_vs_UBS25
Metabolism	Phenylalanine, tyrosine and tryptophan biosynthesis	ko00400	1 out of 83 1.20%	12 out of 756 1.59%	0.754985200168891	0.999975000238861	UBS20_vs_UBS25 and LBS25_vs_UBS25 and NYS25_vs_UBS25
Genetic Information Processing	Aminoacyl-tRNA biosynthesis	ko00970	1 out of 83 1.20%	12 out of 756 1.59%	0.754985200168891	0.999975000238861	UBS20_vs_UBS25 and LBS25_vs_UBS25 and NYS25_vs_UBS25
Metabolism	D-Amino acid metabolism	ko00470	1 out of 83 1.20%	13 out of 756 1.72%	0.782318840472631	0.999975000238861	UBS20_vs_UBS25 and LBS25_vs_UBS25 and NYS25_vs_UBS25
MetMap	Biosynthesis of quercetin aglycones III	MetMap117	1 out of 83 1.20%	13 out of 756 1.72%	0.782318840472631	0.999975000238861	UBS20_vs_UBS25 and LBS25_vs_UBS25 and NYS25_vs_UBS25
Metabolism	Glyoxylate and dicarboxylate metabolism	ko00630	1 out of 83 1.20%	14 out of 756 1.85%	0.806635847526159	0.999975000238861	UBS20_vs_UBS25 and LBS25_vs_UBS25 and NYS25_vs_UBS25
MetMap	Biosynthesis of flavonol glycosides	MetMap124	1 out of 83 1.20%	14 out of 756 1.85%	0.806635847526159	0.999975000238861	UBS20_vs_UBS25 and LBS25_vs_UBS25 and NYS25_vs_UBS25
Metabolism	Pyrimidine metabolism	ko00240	1 out of 83 1.20%	16 out of 756 2.12%	0.84750164503419	0.999975000238861	UBS20_vs_UBS25 and LBS25_vs_UBS25 and NYS25_vs_UBS25
Metabolism	Phenylalanine metabolism	ko00360	1 out of 83 1.20%	16 out of 756 2.12%	0.84750164503419	0.999975000238861	UBS20_vs_UBS25 and LBS25_vs_UBS25 and NYS25_vs_UBS25
Metabolism	Flavonoid biosynthesis	ko00941	2 out of 83 2.41%	30 out of 756 3.97%	0.861861761395111	0.999975000238861	UBS20_vs_UBS25 and LBS25_vs_UBS25 and NYS25_vs_UBS25
MetMap	Biosynthesis of galloyl sugars	MetMap155	4 out of 83 4.82%	54 out of 756 7.14%	0.867226672151365	0.999975000238861	UBS20_vs_UBS25 and LBS25_vs_UBS25 and NYS25_vs_UBS25
MetMap	Isorhamnetin O-glycosides biosynthesis	MetMap109	1 out of 83 1.20%	19 out of 756 2.51%	0.893329790546901	0.999975000238861	UBS20_vs_UBS25 and LBS25_vs_UBS25 and NYS25_vs_UBS25
Metabolism	2-Oxocarboxylic acid metabolism	ko01210	1 out of 83 1.20%	20 out of 756 2.65%	0.905342853483953	0.999975000238861	UBS20_vs_UBS25 and LBS25_vs_UBS25 and NYS25_vs_UBS25
Metabolism	Biosynthesis of amino acids	ko01230	2 out of 83 2.41%	34 out of 756 4.50%	0.905619908825758	0.999975000238861	UBS20_vs_UBS25 and LBS25_vs_UBS25 and NYS25_vs_UBS25
MetMap	Biosynthesis of kaempferol aglycones I	MetMap113	1 out of 83 1.20%	21 out of 756 2.78%	0.916017504517692	0.999975000238861	UBS20_vs_UBS25 and LBS25_vs_UBS25 and NYS25_vs_UBS25
Environmental Information Processing	ABC transporters	ko02010	2 out of 83 2.41%	37 out of 756 4.89%	0.92962966692459	0.999975000238861	UBS20_vs_UBS25 and LBS25_vs_UBS25 and NYS25_vs_UBS25
Metabolism	Biosynthesis of secondary metabolites	ko01110	11 out of 83 13.25%	164 out of 756 21.69%	0.986545653571367	0.999975000238861	UBS20_vs_UBS25 and LBS25_vs_UBS25 and NYS25_vs_UBS25
MetMap	Biosynthesis of benzoic acid derivatives	MetMap157	1 out of 83 1.20%	38 out of 756 5.03%	0.989306557494187	0.999975000238861	UBS20_vs_UBS25 and LBS25_vs_UBS25 and NYS25_vs_UBS25
Metabolism	Biosynthesis of cofactors	ko01240	1 out of 83 1.20%	45 out of 756 5.95%	0.995491921549853	0.999975000238861	UBS20_vs_UBS25 and LBS25_vs_UBS25 and NYS25_vs_UBS25
Metabolism	Metabolic pathways	ko01100	14 out of 83 16.87%	267 out of 756 35.32%	0.999975000238861	0.999975000238861	UBS20_vs_UBS25 and LBS25_vs_UBS25 and NYS25_vs_UBS25

## Sheet: S5
Table S5. Statistical information on library quality and read alignment
Sample	Raw Reads	Clean Reads	Clean Base(G)	Error Rate(%)	Q20(%)	Q30(%)	GC Content(%)	Total Reads	Reads mapped	Unique mapped	Multi mapped	Read1 mapped	Read2 mapped	+' mapped	-' mapped
BSY-1	50503892	49728892	7.46	0.01	98.73	96.11	45.63	49728892	44421368(89.33%)	42774341(86.02%)	1647027(3.31%)	21469384(43.17%)	21304957(42.84%)	21374008(42.98%)	21400333(43.03%)
BSY-2	56665752	55523600	8.33	0.01	98.07	94.14	47	55523600	49108613(88.45%)	47267666(85.13%)	1840947(3.32%)	23734289(42.75%)	23533377(42.38%)	23613449(42.53%)	23654217(42.60%)
BSY-3	59184326	58083178	8.71	0.01	98.15	94.36	46.53	58083178	51484113(88.64%)	49493890(85.21%)	1990223(3.43%)	24851415(42.79%)	24642475(42.43%)	24726261(42.57%)	24767629(42.64%)
NY20-1	46519030	45913750	6.89	0.01	98.9	96.62	45.26	45913750	41092916(89.50%)	39583276(86.21%)	1509640(3.29%)	19838956(43.21%)	19744320(43.00%)	19780805(43.08%)	19802471(43.13%)
NY20-2	64392216	63581530	9.54	0.01	98.87	96.53	44.06	63581530	56358638(88.64%)	54251143(85.33%)	2107495(3.31%)	27206294(42.79%)	27044849(42.54%)	27113583(42.64%)	27137560(42.68%)
NY20-3	55982630	55273022	8.29	0.01	98.98	96.88	44.71	55273022	49203498(89.02%)	47325445(85.62%)	1878053(3.40%)	23718484(42.91%)	23606961(42.71%)	23646329(42.78%)	23679116(42.84%)
NY25-1	55733836	55050456	8.26	0.01	98.94	96.77	44.62	55050456	49111842(89.21%)	47279836(85.88%)	1832006(3.33%)	23696887(43.05%)	23582949(42.84%)	23628827(42.92%)	23651009(42.96%)
NY25-2	59844172	59113576	8.87	0.01	98.93	96.71	44.51	59113576	52724863(89.19%)	50768525(85.88%)	1956338(3.31%)	25440847(43.04%)	25327678(42.85%)	25371153(42.92%)	25397372(42.96%)
NY25-3	56969526	56240464	8.44	0.01	98.95	96.78	44.36	56240464	49974462(88.86%)	48128961(85.58%)	1845501(3.28%)	24124717(42.90%)	24004244(42.68%)	24053030(42.77%)	24075931(42.81%)
NY30-1	56601434	55906860	8.39	0.01	98.57	95.47	44.02	55906860	49932520(89.31%)	47901499(85.68%)	2031021(3.63%)	24034575(42.99%)	23866924(42.69%)	23940222(42.82%)	23961277(42.86%)
NY30-2	47478042	46917262	7.04	0.01	98.5	95.26	44.02	46917262	41857817(89.22%)	40205219(85.69%)	1652598(3.52%)	20190938(43.04%)	20014281(42.66%)	20098891(42.84%)	20106328(42.85%)
NY30-3	52565970	51945842	7.79	0.01	98.5	95.25	44.04	51945842	46364559(89.26%)	44516286(85.70%)	1848273(3.56%)	22342013(43.01%)	22174273(42.69%)	22251023(42.84%)	22265263(42.86%)
S20-1	60866692	60085046	9.01	0.01	98.97	96.8	44.85	60085046	53762773(89.48%)	51682515(86.02%)	2080258(3.46%)	25901219(43.11%)	25781296(42.91%)	25830517(42.99%)	25851998(43.03%)
S20-2	51062720	50337870	7.55	0.01	98.91	96.67	46.11	50337870	45125073(89.64%)	43427705(86.27%)	1697368(3.37%)	21771997(43.25%)	21655708(43.02%)	21699851(43.11%)	21727854(43.16%)
S20-3	57996926	57241712	8.59	0.01	98.89	96.58	45.61	57241712	51256261(89.54%)	49283190(86.10%)	1973071(3.45%)	24701719(43.15%)	24581471(42.94%)	24628862(43.03%)	24654328(43.07%)
S25-1	52627796	51885262	7.78	0.01	98.94	96.74	44.45	51885262	46315184(89.26%)	44579261(85.92%)	1735923(3.35%)	22335133(43.05%)	22244128(42.87%)	22280826(42.94%)	22298435(42.98%)
S25-2	51646776	50916386	7.64	0.01	99.01	96.97	44.39	50916386	45372226(89.11%)	43681949(85.79%)	1690277(3.32%)	21885285(42.98%)	21796664(42.81%)	21832203(42.88%)	21849746(42.91%)
S25-3	51252744	50570754	7.59	0.01	98.93	96.71	44.66	50570754	45161212(89.30%)	43458626(85.94%)	1702586(3.37%)	21776558(43.06%)	21682068(42.87%)	21721942(42.95%)	21736684(42.98%)
S3-1	62807316	61969242	9.3	0.01	98.94	96.76	44.75	61969242	55361229(89.34%)	53278749(85.98%)	2082480(3.36%)	26700150(43.09%)	26578599(42.89%)	26629832(42.97%)	26648917(43.00%)
S3-2	49080862	48413474	7.26	0.01	99	96.94	44.57	48413474	43159765(89.15%)	41567957(85.86%)	1591808(3.29%)	20830289(43.03%)	20737668(42.83%)	20778326(42.92%)	20789631(42.94%)
S3-3	52222704	51489304	7.72	0.01	98.96	96.84	44.59	51489304	45926867(89.20%)	44200975(85.84%)	1725892(3.35%)	22149618(43.02%)	22051357(42.83%)	22092580(42.91%)	22108395(42.94%)
S30-1	46423138	45797818	6.87	0.01	98.93	96.71	44.45	45797818	41284941(90.15%)	39417484(86.07%)	1867457(4.08%)	19755750(43.14%)	19661734(42.93%)	19678006(42.97%)	19739478(43.10%)
S30-2	54900128	54175734	8.13	0.01	98.96	96.75	44.48	54175734	48860418(90.19%)	46609509(86.03%)	2250909(4.15%)	23351909(43.10%)	23257600(42.93%)	23268788(42.95%)	23340721(43.08%)
S30-3	47416204	46736950	7.01	0.01	98.88	96.5	44.89	46736950	42131003(90.14%)	40219074(86.05%)	1911929(4.09%)	20156671(43.13%)	20062403(42.93%)	20075550(42.95%)	20143524(43.10%)
YY-1	56915110	56123734	8.42	0.01	98.99	96.88	44.54	56123734	49984445(89.06%)	48082181(85.67%)	1902264(3.39%)	24096087(42.93%)	23986094(42.74%)	24030623(42.82%)	24051558(42.85%)
YY-2	58014578	56959462	8.54	0.01	98.16	94.4	46.97	56959462	50370675(88.43%)	48434199(85.03%)	1936476(3.40%)	24317751(42.69%)	24116448(42.34%)	24194534(42.48%)	24239665(42.56%)
YY-3	56340722	55257874	8.29	0.01	98.14	94.35	46.96	55257874	48837541(88.38%)	46940546(84.95%)	1896995(3.43%)	23568217(42.65%)	23372329(42.30%)	23451927(42.44%)	23488619(42.51%)

## Sheet: S6
Table S6. Annotation information of the novel transcript
gene_id	chr	start	end	strand	KEGG	KEGG pathway	NR	Swissprot	Tremble	KOG	GO	Pfam	TF-Family	TF-Category	TF-Classification
novel.2693	GWHANWH00000082	22858572	22858925	.	--	--	--	--	--	--	--	--	--	--	--
novel.970	GWHANWH00000075	44663429	44664665	+	--	--	hypothetical protein CMV_026944, partial [Castanea mollissima]	BPG2_ARATH RecName: Full=GTP-binding protein BRASSINAZOLE INSENSITIVE PALE GREEN 2, chloroplastic {ECO:0000303|PubMed:19919572}; Short=Protein BRZ-INSENSITIVE-PALE GREEN 2 {ECO:0000303|PubMed:19919572}; Flags: Precursor;	A0A8J4QJ13_9ROSI SubName: Full=Uncharacterized protein {ECO:0000313|EMBL:KAF3946831.1}; Flags: Fragment;	Predicted GTPases	GO:0009507,chloroplast; GO:0009570,chloroplast stroma; GO:0005739,mitochondrion; GO:0005525,GTP binding; GO:0016787,hydrolase activity; GO:0003729,mRNA binding; GO:0019843,rRNA binding; GO:0009742,brassinosteroid mediated signaling pathway; GO:0009658,chloroplast organization; GO:1901259,chloroplast rRNA processing; GO:0032502,developmental process; GO:1904143,positive regulation of carotenoid bi…	--	--	--	--
novel.1148	GWHANWH00000076	25470701	25471318	.	--	--	--	--	--	--	--	--	--	--	--
novel.2074	GWHANWH00000079	85947043	85947817	-	--	--	hypothetical protein CMV_023257 [Castanea mollissima]	--	A0A8J4VAT6_9ROSI RecName: Full=PseudoU_synth_2 domain-containing protein {ECO:0000259|Pfam:PF00849};	--	--	--	--	--	--
novel.4041	GWHANWH00000102	13822074	13822603	.	--	--	hypothetical protein CMV_012656 [Castanea mollissima]	--	A0A8J4RH18_9ROSI SubName: Full=Uncharacterized protein {ECO:0000313|EMBL:KAF3962888.1};	--	--	--	--	--	--
novel.1443	GWHANWH00000077	30996921	30997194	.	--	--	hypothetical protein F2P56_024868, partial [Juglans regia]	--	A0A2N9F2D2_FAGSY RecName: Full=Reverse transcriptase domain-containing protein {ECO:0000259|PROSITE:PS50878};	--	GO:0003677,DNA binding; GO:0004519,endonuclease activity; GO:0006281,DNA repair; GO:0003674,molecular_function; GO:0003676,nucleic acid binding; GO:0005488,binding; GO:0097159,organic cyclic compound binding; GO:1901363,heterocyclic compound binding; GO:0003824,catalytic activity; GO:0004518,nuclease activity; GO:0016787,hydrolase activity; GO:0016788,hydrolase activity, acting on ester bonds; GO…	PF13966.9:zinc-binding in reverse transcriptase	--	--	--
novel.192	GWHANWH00000020	18753495	18771628	+	--	--	hypothetical protein CFP56_38545 [Quercus suber]	--	A0A7N2L554_QUELO RecName: Full=Peroxidase {ECO:0000256|ARBA:ARBA00012313}; EC=1.11.1.7 {ECO:0000256|ARBA:ARBA00012313};	--	GO:0020037,heme binding; GO:0046872,metal ion binding; GO:0004601,peroxidase activity; GO:0042744,hydrogen peroxide catabolic process; GO:0006979,response to oxidative stress; GO:0003674,molecular_function; GO:0005488,binding; GO:0046906,tetrapyrrole binding; GO:0097159,organic cyclic compound binding; GO:1901363,heterocyclic compound binding; GO:0043167,ion binding; GO:0043169,cation binding; GO…	PF20167.1:Putative plant transposon protein	--	--	--
novel.1983	GWHANWH00000079	69989553	69990054	-	K11592 endoribonuclease Dicer [EC:3.1.26.-] | (RefSeq) DCL3; dicer-like 3 (A)	--	hypothetical protein CMV_024851 [Castanea mollissima]	DCL3_ARATH RecName: Full=Endoribonuclease Dicer homolog 3; EC=3.1.26.-; AltName: Full=Dicer-like protein 3; Short=AtDCL3;	A0A8J4V973_9ROSI RecName: Full=PAZ domain-containing protein {ECO:0000259|PROSITE:PS50821};	dsRNA-specific nuclease Dicer and related ribonucleases	GO:0005737,cytoplasm; GO:0005730,nucleolus; GO:0005634,nucleus; GO:0005524,ATP binding; GO:0003725,double-stranded RNA binding; GO:0004386,helicase activity; GO:0046872,metal ion binding; GO:0004525,ribonuclease III activity; GO:0003723,RNA binding; GO:0051607,defense response to virus; GO:0010216,maintenance of DNA methylation; GO:0051214,RNAi-mediated antiviral immunity against RNA virus; GO:00…	PF02170.25:PAZ domain	--	--	--
novel.1366	GWHANWH00000077	16156807	16157092	.	--	--	hypothetical protein CMV_024307, partial [Castanea mollissima]	--	A0A8J4VI44_9ROSI RecName: Full=Epimerase domain-containing protein {ECO:0000259|Pfam:PF01370}; Flags: Fragment;	--	--	--	--	--	--
novel.3652	GWHANWH00000088	42715976	42716740	.	--	--	uncharacterized protein LOC115949657 [Quercus lobata]	--	A0A7N2L8F2_QUELO SubName: Full=Uncharacterized protein {ECO:0000313|EnsemblPlants:QL03p039823:mrna};	FOG: Transposon-encoded proteins with TYA, reverse transcriptase, integrase domains in various combinations	GO:0030430,host cell cytoplasm; GO:0005634,nucleus; GO:0003887,DNA-directed DNA polymerase activity; GO:0046872,metal ion binding; GO:0003723,RNA binding; GO:0004523,RNA-DNA hybrid ribonuclease activity; GO:0015074,DNA integration; GO:0006310,DNA recombination; GO:0003674,molecular_function; GO:0003824,catalytic activity; GO:0016740,transferase activity; GO:0016772,transferase activity, transferr…	--	--	--	--
novel.4094	GWHANWH00000102	22433963	22434783	.	--	--	--	--	--	--	--	--	--	--	--
novel.4201	GWHANWH00000102	41373594	41377845	-	--	--	bark storage protein a [Quercus suber]	BSPA_POPDE RecName: Full=Bark storage protein A; Flags: Precursor;	A0A8J4VI18_9ROSI RecName: Full=PNP_UDP_1 domain-containing protein {ECO:0000259|Pfam:PF01048};	--	GO:0003824,catalytic activity; GO:0045735,nutrient reservoir activity; GO:0009116,nucleoside metabolic process; GO:0003674,molecular_function; GO:0006139,nucleobase-containing compound metabolic process; GO:0006725,cellular aromatic compound metabolic process; GO:0006807,nitrogen compound metabolic process; GO:0008150,biological_process; GO:0008152,metabolic process; GO:0009987,cellular process; …	PF01048.23:Phosphorylase superfamily	--	--	--
novel.981	GWHANWH00000075	45501294	45501638	.	--	--	ankyrin repeat-containing protein BDA1-like [Quercus lobata]	--	A0A7N2KLG5_QUELO RecName: Full=PGG domain-containing protein {ECO:0000259|Pfam:PF13962};	FOG: Ankyrin repeat	GO:0016021,integral component of membrane; GO:0005575,cellular_component; GO:0016020,membrane; GO:0031224,intrinsic component of membrane; GO:0110165,cellular anatomical entity	PF13962.9:Domain of unknown function	--	--	--
novel.434	GWHANWH00000021	12301892	12305080	+	K14289 exportin-5 | (RefSeq) HST; ARM repeat superfamily protein (A)	ko03013: Nucleocytoplasmic transport	hypothetical protein CMV_007305 [Castanea mollissima]	HASTY_ARATH RecName: Full=Protein HASTY 1; AltName: Full=Protein HASTY;	A0A8J4RPA5_9ROSI SubName: Full=Uncharacterized protein {ECO:0000313|EMBL:KAF3968852.1};	--	GO:0005737,cytoplasm; GO:0005634,nucleus; GO:0042565,RNA nuclear export complex; GO:0005049,nuclear export signal receptor activity; GO:0003723,RNA binding; GO:0031047,gene silencing by RNA; GO:0009965,leaf morphogenesis; GO:0061716,miRNA export from nucleus; GO:0009910,negative regulation of flower development; GO:0009944,polarity specification of adaxial/abaxial axis; GO:0006611,protein export …	--	--	--	--
novel.3434	GWHANWH00000088	12049660	12057850	-	--	--	ubiquinone biosynthesis O-methyltransferase, mitochondrial-like isoform X1 [Quercus suber]	--	--	--	--	--	--	--	--
novel.486	GWHANWH00000021	23001101	23002925	+	--	--	receptor-like protein Cf-9 homolog [Quercus suber]	--	A0A7N2N255_QUELO RecName: Full=RNase H type-1 domain-containing protein {ECO:0000259|Pfam:PF13456};	--	GO:0003676,nucleic acid binding; GO:0004523,RNA-DNA hybrid ribonuclease activity; GO:0003674,molecular_function; GO:0005488,binding; GO:0097159,organic cyclic compound binding; GO:1901363,heterocyclic compound binding; GO:0003824,catalytic activity; GO:0004518,nuclease activity; GO:0004519,endonuclease activity; GO:0004521,endoribonuclease activity; GO:0004540,ribonuclease activity; GO:0016787,hy…	PF13456.9:Reverse transcriptase-like	--	--	--
novel.1422	GWHANWH00000077	26683381	26683634	.	--	--	hypothetical protein CMV_025536 [Castanea mollissima]	--	A0A8J4QD33_9ROSI SubName: Full=Uncharacterized protein {ECO:0000313|EMBL:KAF3948471.1};	--	--	--	--	--	--
novel.3782	GWHANWH00000090	25081991	25083289	.	--	--	--	--	--	--	--	--	--	--	--
novel.3594	GWHANWH00000088	35722906	35723409	-	--	--	hypothetical protein CMV_027887 [Castanea mollissima]	--	A0A8J4QHC3_9ROSI RecName: Full=C-JID domain-containing protein {ECO:0000259|Pfam:PF20160};	--	--	PF06839.15:GRF zinc finger	--	--	--
novel.824	GWHANWH00000075	12635819	12637821	-	--	--	uncharacterized protein LOC126723780 [Quercus robur]	--	A0A8J4RF62_9ROSI SubName: Full=Uncharacterized protein {ECO:0000313|EMBL:KAF3972141.1};	--	--	--	--	--	--
novel.1984	GWHANWH00000079	70395057	70397344	+	--	--	--	--	--	--	--	--	--	--	--
novel.2041	GWHANWH00000079	80694278	80694900	-	--	--	hypothetical protein CMV_010112 [Castanea mollissima]	--	A0A8J4R5Z2_9ROSI SubName: Full=Uncharacterized protein {ECO:0000313|EMBL:KAF3965737.1};	--	--	--	--	--	--
novel.306	GWHANWH00000020	38207898	38208394	.	K06892 feruloyl-CoA 6-hydroxylase [EC:1.14.11.61] | (RefSeq) 2-oxoglutarate (2OG) and Fe(II)-dependent oxygenase superfamily protein (A)	ko00999: Biosynthesis of various plant secondary metabolites	hypothetical protein CMV_015048 [Castanea mollissima]	GSL_ARATH RecName: Full=Probable 2-oxoacid dependent dioxygenase {ECO:0000305}; EC=1.14.-.- {ECO:0000269|PubMed:18945935};	A0A8J4RAR7_9ROSI RecName: Full=Fe2OG dioxygenase domain-containing protein {ECO:0000259|PROSITE:PS51471};	Iron/ascorbate family oxidoreductases	GO:0005829,cytosol; GO:0009506,plasmodesma; GO:0005773,vacuole; GO:0009815,1-aminocyclopropane-1-carboxylate oxidase activity; GO:0062131,3-butenylglucosinolate 2-hydroxylase activity; GO:0046872,metal ion binding; GO:0019761,glucosinolate biosynthetic process; GO:0010439,regulation of glucosinolate biosynthetic process; GO:0003674,molecular_function; GO:0003824,catalytic activity; GO:0004497,mon…	PF14226.9:non-haem dioxygenase in morphine synthesis N-terminal	--	--	--
novel.2985	GWHANWH00000083	716051	717449	.	--	--	uncharacterized protein LOC112022795 [Quercus suber]	RNHX1_ARATH RecName: Full=Putative ribonuclease H protein At1g65750; EC=3.1.26.4;	A0A8J4VFD0_9ROSI SubName: Full=Uncharacterized protein {ECO:0000313|EMBL:KAF3947564.1};	FOG: Reverse transcriptase	GO:0046872,metal ion binding; GO:0003676,nucleic acid binding; GO:0004523,RNA-DNA hybrid ribonuclease activity; GO:0003674,molecular_function; GO:0005488,binding; GO:0043167,ion binding; GO:0043169,cation binding; GO:0097159,organic cyclic compound binding; GO:1901363,heterocyclic compound binding; GO:0003824,catalytic activity; GO:0004518,nuclease activity; GO:0004519,endonuclease activity; GO:0…	PF13966.9:zinc-binding in reverse transcriptase	--	--	--
novel.1496	GWHANWH00000077	41233242	41234879	-	--	--	hypothetical protein CFP56_17046 [Quercus suber]	--	--	--	--	--	--	--	--
novel.1309	GWHANWH00000077	11068344	11070458	+	K18577 mannosylglycoprotein endo-beta-mannosidase [EC:3.2.1.152] | (RefSeq) glycoside hydrolase family 2 protein (A)	--	mannosylglycoprotein endo-beta-mannosidase [Quercus suber]	EBM_ARATH RecName: Full=Mannosylglycoprotein endo-beta-mannosidase; Short=AtEBM; Short=Endo-beta-mannosidase; EC=3.2.1.152; Contains: RecName: Full=Mannosylglycoprotein endo-beta-mannosidase 31 kDa subunit; Contains: RecName: Full=Mannosylglycoprotein endo-beta-mannosidase 28 kDa subunit; Contains: RecName: Full=Mannosylglycoprotein endo-beta-mannosidase 42 kDa subunit;	A0A7N2R0P3_QUELO SubName: Full=Uncharacterized protein {ECO:0000313|EnsemblPlants:QL03p007071:mrna};	Predicted beta-mannosidase	GO:0000325,plant-type vacuole; GO:0033947,mannosylglycoprotein endo-beta-mannosidase activity; GO:0005975,carbohydrate metabolic process; GO:0003674,molecular_function; GO:0003824,catalytic activity; GO:0004553,hydrolase activity, hydrolyzing O-glycosyl compounds; GO:0004567,beta-mannosidase activity; GO:0015923,mannosidase activity; GO:0016787,hydrolase activity; GO:0016798,hydrolase activity, a…	--	--	--	--
novel.250	GWHANWH00000020	29964016	29964460	.	--	--	--	--	--	--	--	--	--	--	--
novel.3896	GWHANWH00000093	91746	91946	.	--	--	transcription factor RAX3-like [Quercus suber]	--	A0A7N2KXM2_QUELO SubName: Full=Uncharacterized protein {ECO:0000313|EnsemblPlants:QL02p052954:mrna};	--	--	--	--	--	--
novel.3265	GWHANWH00000083	40209235	40209703	.	--	--	uncharacterized protein LOC115951174 [Quercus lobata]	--	A0A7N2MXS8_QUELO RecName: Full=zf-CCHC_4 domain-containing protein {ECO:0000259|Pfam:PF14392};	FOG: Reverse transcriptase	--	--	--	--	--
novel.1023	GWHANWH00000075	52176308	52177197	.	--	--	hypothetical protein CFP56_52924 [Quercus suber]	--	--	--	--	--	--	--	--
novel.3366	GWHANWH00000088	3595125	3597737	-	--	--	hypothetical protein CMV_019624 [Castanea mollissima]	--	A0A8J4QJG2_9ROSI SubName: Full=Uncharacterized protein {ECO:0000313|EMBL:KAF3955125.1};	FOG: Reverse transcriptase	--	PF13966.9:zinc-binding in reverse transcriptase	--	--	--
novel.1014	GWHANWH00000075	50759590	50760079	.	--	--	--	--	--	--	--	--	--	--	--
novel.1214	GWHANWH00000077	2250999	2251820	.	--	--	hypothetical protein CFP56_33296 [Quercus suber]	--	A0A7N2RFL1_QUELO SubName: Full=Uncharacterized protein {ECO:0000313|EnsemblPlants:QL93p2005_0018:mrna:CDS:1};	--	--	--	--	--	--
novel.320	GWHANWH00000020	40315491	40316034	.	--	--	--	--	--	--	--	--	--	--	--
novel.3192	GWHANWH00000083	28780584	28786719	+	--	--	hypothetical protein CMV_016348 [Castanea mollissima]	--	A0A8J4QSU4_9ROSI RecName: Full=PMD domain-containing protein {ECO:0000259|Pfam:PF10536};	--	--	--	--	--	--
novel.2510	GWHANWH00000081	47400704	47403485	-	--	--	--	--	--	--	--	--	--	--	--
novel.2087	GWHANWH00000079	87001571	87001902	.	--	--	--	--	--	--	--	--	--	--	--
novel.1764	GWHANWH00000079	23561439	23562255	.	--	--	beta-catenin-like protein 1 [Quercus suber]	--	A0A7N2KX02_QUELO SubName: Full=Uncharacterized protein {ECO:0000313|EnsemblPlants:QL02p056495:mrna};	--	--	--	--	--	--
novel.3565	GWHANWH00000088	31748512	31749242	.	--	--	hypothetical protein CFP56_26839 [Quercus suber]	--	A0A8J4VIV6_9ROSI RecName: Full=Peroxidase {ECO:0000256|ARBA:ARBA00012313, ECO:0000256|RuleBase:RU362060}; EC=1.11.1.7 {ECO:0000256|ARBA:ARBA00012313, ECO:0000256|RuleBase:RU362060};	--	--	--	--	--	--
novel.1910	GWHANWH00000079	56066038	56067049	.	K01866 tyrosyl-tRNA synthetase [EC:6.1.1.1] | (RefSeq) EMB2768; Tyrosyl-tRNA synthetase, class Ib, bacterial/mitochondrial (A)	ko00970: Aminoacyl-tRNA biosynthesis	tyrosine--tRNA ligase, chloroplastic/mitochondrial-like, partial [Quercus suber]	SYYM_ARATH RecName: Full=Tyrosine--tRNA ligase, chloroplastic/mitochondrial {ECO:0000305}; EC=6.1.1.1 {ECO:0000250|UniProtKB:Q9Y2Z4}; AltName: Full=Protein EMBRYO DEFECTIVE 2768 {ECO:0000303|PubMed:16297076}; AltName: Full=Protein EMBRYONIC FACTOR 31 {ECO:0000303|PubMed:22714903}; AltName: Full=Tyrosyl-tRNA synthetase {ECO:0000305}; Short=TyrRS {ECO:0000305}; Flags: Precursor;	A0A7N2MPT3_QUELO RecName: Full=Tyrosine--tRNA ligase {ECO:0000256|ARBA:ARBA00013160, ECO:0000256|RuleBase:RU361234}; EC=6.1.1.1 {ECO:0000256|ARBA:ARBA00013160, ECO:0000256|RuleBase:RU361234}; AltName: Full=Tyrosyl-tRNA synthetase {ECO:0000256|ARBA:ARBA00033323, ECO:0000256|RuleBase:RU361234};	Tyrosyl-tRNA synthetase	GO:0009507,chloroplast; GO:0009570,chloroplast stroma; GO:0005829,cytosol; GO:0005739,mitochondrion; GO:0005524,ATP binding; GO:0003723,RNA binding; GO:0004831,tyrosine-tRNA ligase activity; GO:0009793,embryo development ending in seed dormancy; GO:0043039,tRNA aminoacylation; GO:0006437,tyrosyl-tRNA aminoacylation; GO:0000166,nucleotide binding; GO:0003674,molecular_function; GO:0005488,binding;…	--	--	--	--
novel.4433	GWHANWH00000102	64824745	64826280	-	K03283 heat shock 70kDa protein 1/6/8 | (RefSeq) cpHsc70-1; chloroplast heat shock protein 70-1 (A)	ko03040: Spliceosome; ko04141: Protein processing in endoplasmic reticulum; ko04144: Endocytosis	hypothetical protein GH714_023117 [Hevea brasiliensis]	HSP7S_PEA RecName: Full=Stromal 70 kDa heat shock-related protein, chloroplastic; Flags: Precursor;	A0A7N2N776_QUELO SubName: Full=Uncharacterized protein {ECO:0000313|EnsemblPlants:QL93p2025_0040:mrna};	Molecular chaperones mortalin/PBP74/GRP75, HSP70 superfamily	GO:0009570,chloroplast stroma; GO:0005524,ATP binding; GO:0140662,ATP-dependent protein folding chaperone; GO:0051082,unfolded protein binding; GO:0000166,nucleotide binding; GO:0003674,molecular_function; GO:0005488,binding; GO:0017076,purine nucleotide binding; GO:0030554,adenyl nucleotide binding; GO:0032553,ribonucleotide binding; GO:0032555,purine ribonucleotide binding; GO:0032559,adenyl ri…	PF00012.23:Hsp70 protein	--	--	--
novel.3780	GWHANWH00000090	24941961	24942502	.	K10999 cellulose synthase A [EC:2.4.1.12] | (RefSeq) IRX3; Cellulose synthase family protein (A)	--	hypothetical protein CMV_023271 [Castanea mollissima]	CESA1_ORYSI RecName: Full=Probable cellulose synthase A catalytic subunit 1 [UDP-forming]; EC=2.4.1.12; AltName: Full=OsCesA1;	A0A8J4VDN1_9ROSI SubName: Full=Uncharacterized protein {ECO:0000313|EMBL:KAF3951040.1};	--	GO:0016021,integral component of membrane; GO:0005886,plasma membrane; GO:0016760,cellulose synthase (UDP-forming) activity; GO:0046872,metal ion binding; GO:0071555,cell wall organization; GO:0030244,cellulose biosynthetic process; GO:0071669,plant-type cell wall organization or biogenesis; GO:0003674,molecular_function; GO:0003824,catalytic activity; GO:0008194,UDP-glycosyltransferase activity;…	PF03552.17:Cellulose synthase	--	--	--
novel.2176	GWHANWH00000081	4704616	4705541	-	--	--	--	--	--	--	--	--	--	--	--
novel.1678	GWHANWH00000079	5170016	5172226	+	--	--	hypothetical protein CMV_018094 [Castanea mollissima]	--	A0A8J4R1Q5_9ROSI SubName: Full=Uncharacterized protein {ECO:0000313|EMBL:KAF3956824.1};	--	--	PF01453.27:D-mannose binding lectin	--	--	--
novel.387	GWHANWH00000021	2742468	2744507	+	K16226 disease resistance protein RPS4 | (RefSeq) RPS4; Disease resistance protein (TIR-NBS-LRR class) family (A)	ko04626: Plant-pathogen interaction	disease resistance-like protein DSC1 [Quercus lobata]	RPV1_VITRO RecName: Full=Disease resistance protein RPV1 {ECO:0000305}; AltName: Full=NAD(+) hydrolase RPV1; EC=3.2.2.6 {ECO:0000305|PubMed:31439792}; AltName: Full=Resistance to Plasmopara viticola protein {ECO:0000303|PubMed:24033846}; Short=MrRVP1 {ECO:0000303|PubMed:24033846};	A0A7N2QXR6_QUELO RecName: Full=TIR domain-containing protein {ECO:0000259|PROSITE:PS50104};	--	GO:0005737,cytoplasm; GO:0005634,nucleus; GO:0043531,ADP binding; GO:0050135,NAD(P)+ nucleosidase activity; GO:0061809,NAD+ nucleotidase, cyclic ADP-ribose generating; GO:0042803,protein homodimerization activity; GO:0050832,defense response to fungus; GO:0043068,positive regulation of programmed cell death; GO:0007165,signal transduction; GO:0000166,nucleotide binding; GO:0003674,molecular_funct…	PF01582.23:TIR domain	--	--	--
novel.3495	GWHANWH00000088	20583266	20586136	+	--	--	zinc finger BED domain-containing protein RICESLEEPER 4-like [Quercus lobata]	--	A0A7N2KQS5_QUELO RecName: Full=BED-type domain-containing protein {ECO:0000259|PROSITE:PS50808};	--	GO:0005634,nucleus; GO:0003677,DNA binding; GO:0046872,metal ion binding; GO:0046983,protein dimerization activity; GO:0009791,post-embryonic development; GO:0003674,molecular_function; GO:0003676,nucleic acid binding; GO:0005488,binding; GO:0097159,organic cyclic compound binding; GO:1901363,heterocyclic compound binding; GO:0043167,ion binding; GO:0043169,cation binding; GO:0005515,protein bind…	PF02892.18:BED zinc finger	--	--	--
novel.2267	GWHANWH00000081	13433931	13434966	+	K07874 Ras-related protein Rab-1A | (RefSeq) RA-5; RAS 5 (A)	--	ras-related protein RABD2a isoform X2 [Juglans regia]	YPTM2_MAIZE RecName: Full=GTP-binding protein YPTM2;	A0A6P9ELD3_JUGRE SubName: Full=ras-related protein RABD2a isoform X2 {ECO:0000313|RefSeq:XP_035549325.1};	GTPase Rab1/YPT1, small G protein superfamily, and related GTP-binding proteins	GO:0000139,Golgi membrane; GO:0005886,plasma membrane; GO:0032588,trans-Golgi network membrane; GO:0005525,GTP binding; GO:0003924,GTPase activity; GO:0006888,endoplasmic reticulum to Golgi vesicle-mediated transport; GO:0015031,protein transport; GO:0016192,vesicle-mediated transport; GO:0000166,nucleotide binding; GO:0003674,molecular_function; GO:0005488,binding; GO:0017076,purine nucleotide b…	PF00071.25:Ras family	--	--	--
novel.4474	GWHANWH00000102	68379654	68497064	+	--	--	uncharacterized protein LOC115968280 [Quercus lobata]	--	A0A7N2L6Z9_QUELO RecName: Full=Reverse transcriptase domain-containing protein {ECO:0000259|PROSITE:PS50878};	FOG: Reverse transcriptase	GO:0046872,metal ion binding; GO:0003676,nucleic acid binding; GO:0004523,RNA-DNA hybrid ribonuclease activity; GO:0003674,molecular_function; GO:0005488,binding; GO:0043167,ion binding; GO:0043169,cation binding; GO:0097159,organic cyclic compound binding; GO:1901363,heterocyclic compound binding; GO:0003824,catalytic activity; GO:0004518,nuclease activity; GO:0004519,endonuclease activity; GO:0…	PF13966.9:zinc-binding in reverse transcriptase	--	--	--
novel.3104	GWHANWH00000083	16807389	16807852	.	--	--	--	--	--	--	--	--	--	--	--
novel.3625	GWHANWH00000088	39179721	39181122	.	--	--	hypothetical protein CFP56_12827 [Quercus suber]	RNHX1_ARATH RecName: Full=Putative ribonuclease H protein At1g65750; EC=3.1.26.4;	A0A7N2LEP6_QUELO SubName: Full=Uncharacterized protein {ECO:0000313|EnsemblPlants:QL04p040480:mrna};	FOG: Reverse transcriptase	GO:0046872,metal ion binding; GO:0003676,nucleic acid binding; GO:0004523,RNA-DNA hybrid ribonuclease activity; GO:0003674,molecular_function; GO:0005488,binding; GO:0043167,ion binding; GO:0043169,cation binding; GO:0097159,organic cyclic compound binding; GO:1901363,heterocyclic compound binding; GO:0003824,catalytic activity; GO:0004518,nuclease activity; GO:0004519,endonuclease activity; GO:0…	--	--	--	--
novel.2715	GWHANWH00000082	25010108	25011389	+	K18875 enhanced disease susceptibility 1 protein | (RefSeq) alpha/beta-Hydrolases superfamily protein (A)	ko04626: Plant-pathogen interaction	protein EDS1L-like [Quercus lobata]	EDSBC_ARATH RecName: Full=Protein EDS1B {ECO:0000305}; AltName: Full=Enhanced disease susceptibility 1 protein B;	A0A7N2MNE3_QUELO SubName: Full=Uncharacterized protein {ECO:0000313|EnsemblPlants:QL10p013728:mrna};	--	GO:0005737,cytoplasm; GO:0106093,EDS1 disease-resistance complex; GO:0005634,nucleus; GO:0016787,hydrolase activity; GO:0006629,lipid metabolic process; GO:0009626,plant-type hypersensitive response; GO:0009862,systemic acquired resistance, salicylic acid mediated signaling pathway; GO:0003674,molecular_function; GO:0003824,catalytic activity; GO:0008150,biological_process; GO:0008152,metabolic p…	--	--	--	--
novel.4057	GWHANWH00000102	15165105	15165835	.	--	--	--	--	--	--	--	--	--	--	--
novel.1107	GWHANWH00000076	16535852	16537443	.	--	--	--	--	--	--	--	--	--	--	--
novel.827	GWHANWH00000075	13898764	13900570	.	--	--	uncharacterized protein LOC115968407 [Quercus lobata]	--	A0A7N2MZ41_QUELO SubName: Full=Uncharacterized protein {ECO:0000313|EnsemblPlants:QL11p042019:mrna};	--	GO:0051539,4 iron, 4 sulfur cluster binding; GO:0051745,4-hydroxy-3-methylbut-2-en-1-yl diphosphate reductase activity; GO:0043531,ADP binding; GO:0046872,metal ion binding; GO:0006952,defense response; GO:0050992,dimethylallyl diphosphate biosynthetic process; GO:0019288,isopentenyl diphosphate biosynthetic process, methylerythritol 4-phosphate pathway; GO:0051707,response to other organism; GO:…	PF04195.15:Putative gypsy type transposon	--	--	--
novel.3110	GWHANWH00000083	18146194	18147028	-	--	--	--	--	--	--	--	--	--	--	--
novel.1631	GWHANWH00000079	925775	927606	-	--	--	--	--	--	--	--	--	--	--	--
novel.1537	GWHANWH00000077	49079947	49080388	+	--	--	--	--	--	--	--	--	--	--	--
novel.3003	GWHANWH00000083	3055114	3063188	+	--	--	hypothetical protein CMV_006858 [Castanea mollissima]	--	A0A8J4RUW5_9ROSI SubName: Full=Uncharacterized protein {ECO:0000313|EMBL:KAF3969338.1};	--	--	--	--	--	--
novel.3022	GWHANWH00000083	3914443	3915151	-	--	--	TMV resistance protein N-like [Quercus suber]	ROQ1_NICBE RecName: Full=Disease resistance protein Roq1 {ECO:0000305}; AltName: Full=NAD(+) hydrolase RPV1; EC=3.2.2.6 {ECO:0000305|PubMed:31439792}; AltName: Full=Recognition of XopQ 1 protein {ECO:0000303|PubMed:28891100};	A0A7N2LUW9_QUELO RecName: Full=ADP-ribosyl cyclase/cyclic ADP-ribose hydrolase {ECO:0000256|ARBA:ARBA00011982}; EC=3.2.2.6 {ECO:0000256|ARBA:ARBA00011982};	--	GO:0043531,ADP binding; GO:0050135,NAD(P)+ nucleosidase activity; GO:0061809,NAD+ nucleotidase, cyclic ADP-ribose generating; GO:0006952,defense response; GO:0007165,signal transduction; GO:0000166,nucleotide binding; GO:0003674,molecular_function; GO:0005488,binding; GO:0017076,purine nucleotide binding; GO:0030554,adenyl nucleotide binding; GO:0032553,ribonucleotide binding; GO:0032555,purine r…	PF13855.9:Leucine rich repeat	--	--	--
novel.3937	GWHANWH00000102	2663414	2663657	.	K02901 large subunit ribosomal protein L27e | (RefSeq) Ribosomal L27e protein family (A)	ko03010: Ribosome	60S ribosomal protein L27-3-like [Quercus lobata]	RL273_ARATH RecName: Full=60S ribosomal protein L27-3;	A0A7N2LIT5_QUELO SubName: Full=Uncharacterized protein {ECO:0000313|EnsemblPlants:QL04p073249:mrna};	60S ribosomal protein L27	GO:0005829,cytosol; GO:0022625,cytosolic large ribosomal subunit; GO:0022626,cytosolic ribosome; GO:0042788,polysomal ribosome; GO:0003729,mRNA binding; GO:0003735,structural constituent of ribosome; GO:0006412,translation; GO:0003674,molecular_function; GO:0003676,nucleic acid binding; GO:0003723,RNA binding; GO:0005488,binding; GO:0097159,organic cyclic compound binding; GO:1901363,heterocyclic…	--	--	--	--
novel.4082	GWHANWH00000102	20259909	20263688	-	K16296 serine carboxypeptidase-like clade I [EC:3.4.16.-] | (RefSeq) scpl2; serine carboxypeptidase-like 2 (A)	--	serine carboxypeptidase-like 3 [Quercus robur]	SCPL2_ARATH RecName: Full=Serine carboxypeptidase-like 2; EC=3.4.16.-; Flags: Precursor;	A0A7N2LH61_QUELO SubName: Full=Uncharacterized protein {ECO:0000313|EnsemblPlants:QL04p067205:mrna};	Serine carboxypeptidases (lysosomal cathepsin A)	GO:0005576,extracellular region; GO:0016747,acyltransferase activity, transferring groups other than amino-acyl groups; GO:0004185,serine-type carboxypeptidase activity; GO:0006508,proteolysis; GO:0019748,secondary metabolic process; GO:0003674,molecular_function; GO:0003824,catalytic activity; GO:0016740,transferase activity; GO:0016746,acyltransferase activity; GO:0004180,carboxypeptidase activ…	--	--	--	--
novel.82	GWHANWH00000020	5228044	5230584	+	K03093 RNA polymerase sigma factor | (RefSeq) SIGC; RNApolymerase sigma-subunit C (A)	--	hypothetical protein CMV_020194 [Castanea mollissima]	SIGF_ARATH RecName: Full=RNA polymerase sigma factor sigF, chloroplastic; Short=Sigma factor F; Short=Sigma-F; AltName: Full=Protein SINGLET OXYGEN-LINKED DEATH ACTIVATOR 8; AltName: Full=RNA polymerase sigma factor sig6; Short=Atsig6; Short=Sigma factor 6; Flags: Precursor;	A0A8J4QLV6_9ROSI SubName: Full=Uncharacterized protein {ECO:0000313|EMBL:KAF3954456.1};	--	GO:0009507,chloroplast; GO:0009536,plastid; GO:0003677,DNA binding; GO:0016987,sigma factor activity; GO:0071483,cellular response to blue light; GO:0071482,cellular response to light stimulus; GO:0006352,DNA-templated transcription initiation; GO:0045893,positive regulation of DNA-templated transcription; GO:0090351,seedling development; GO:0003674,molecular_function; GO:0003676,nucleic acid bin…	PF04539.19:Sigma-70 region 3	--	--	--
novel.2293	GWHANWH00000081	16017959	16027607	+	--	--	hypothetical protein CMV_003005 [Castanea mollissima]	--	A0A8J4RPH1_9ROSI SubName: Full=Uncharacterized protein {ECO:0000313|EMBL:KAF3973590.1};	--	--	--	--	--	--
novel.3746	GWHANWH00000090	14237839	14242044	.	--	--	uncharacterized protein LOC115958047 [Quercus lobata]	M310_ARATH RecName: Full=Uncharacterized mitochondrial protein AtMg00310; AltName: Full=ORF154;	A0A7N2LIH6_QUELO SubName: Full=Uncharacterized protein {ECO:0000313|EnsemblPlants:QL04p056296:mrna};	FOG: Reverse transcriptase	GO:0005739,mitochondrion; GO:0005575,cellular_component; GO:0005622,intracellular anatomical structure; GO:0005737,cytoplasm; GO:0043226,organelle; GO:0043227,membrane-bounded organelle; GO:0043229,intracellular organelle; GO:0043231,intracellular membrane-bounded organelle; GO:0110165,cellular anatomical entity	--	--	--	--
novel.1360	GWHANWH00000077	14795416	14796824	+	--	--	hypothetical protein CFP56_51813 [Quercus suber]	--	--	--	--	--	--	--	--
novel.3310	GWHANWH00000083	45714961	45715225	.	--	--	uncharacterized protein LOC126708102 [Quercus robur]	--	A0A7N2M7X7_QUELO RecName: Full=Reverse transcriptase domain-containing protein {ECO:0000259|PROSITE:PS50878};	--	--	PF17917.4:RNase H-like domain found in reverse transcriptase	--	--	--
novel.745	GWHANWH00000032	502664	504143	+	K12603 CCR4-NOT transcription complex subunit 6 [EC:3.1.13.4] | (RefSeq) DNAse I-like superfamily protein (A)	ko03018: RNA degradation	hypothetical protein CMV_019708 [Castanea mollissima]	CCR4D_ARATH RecName: Full=Carbon catabolite repressor protein 4 homolog 4 {ECO:0000305}; Short=CCR4 homolog 4 {ECO:0000305}; EC=3.1.13.4 {ECO:0000269|PubMed:26619288}; AltName: Full=Protein HESPERIN {ECO:0000303|PubMed:26619288}; Short=AtHESP {ECO:0000303|PubMed:26619288}; Short=AtHesperin {ECO:0000303|PubMed:26619288};	A0A8J4VNE2_9ROSI RecName: Full=Endo/exonuclease/phosphatase domain-containing protein {ECO:0000259|Pfam:PF03372};	Glucose-repressible alcohol dehydrogenase transcriptional effector CCR4 and related proteins	GO:0009507,chloroplast; GO:0005737,cytoplasm; GO:0005634,nucleus; GO:0000175,3'-5'-exoribonuclease activity; GO:0004532,exoribonuclease activity; GO:0046872,metal ion binding; GO:0004535,poly(A)-specific ribonuclease activity; GO:0043621,protein self-association; GO:0003723,RNA binding; GO:0000289,nuclear-transcribed mRNA poly(A) tail shortening; GO:0042752,regulation of circadian rhythm; GO:0048…	PF03372.26:Endonuclease/Exonuclease/phosphatase family	--	--	--
novel.3212	GWHANWH00000083	32474990	32476861	+	--	--	hypothetical protein CMV_009144 [Castanea mollissima]	--	A0A8J4RLI2_9ROSI SubName: Full=Uncharacterized protein {ECO:0000313|EMBL:KAF3966782.1};	--	--	--	--	--	--
novel.4354	GWHANWH00000102	60380613	60384569	-	--	--	hypothetical protein CFP56_06960 [Quercus suber]	--	A0A8J4R9J5_9ROSI SubName: Full=Uncharacterized protein {ECO:0000313|EMBL:KAF3962660.1};	--	--	--	--	--	--
novel.2881	GWHANWH00000082	57592617	57595283	-	--	--	hypothetical protein CFP56_47558 [Quercus suber]	--	A0A7N2N6N4_QUELO SubName: Full=Uncharacterized protein {ECO:0000313|EnsemblPlants:QL93p0107_0399:mrna:CDS:1};	--	--	--	--	--	--
novel.588	GWHANWH00000021	40700944	40702180	.	--	--	F-box protein CPR1-like [Quercus lobata]	FBK67_ARATH RecName: Full=F-box/kelch-repeat protein At3g23880;	A0A7N2MA27_QUELO SubName: Full=Uncharacterized protein {ECO:0000313|EnsemblPlants:QL08p020282:mrna:CDS:4};	--	GO:0005634,nucleus; GO:0005575,cellular_component; GO:0005622,intracellular anatomical structure; GO:0043226,organelle; GO:0043227,membrane-bounded organelle; GO:0043229,intracellular organelle; GO:0043231,intracellular membrane-bounded organelle; GO:0110165,cellular anatomical entity	PF00646.36:F-box domain	--	--	--
novel.1381	GWHANWH00000077	18907542	18910025	+	--	--	hypothetical protein CFP56_72214 [Quercus suber]	--	--	--	--	--	--	--	--
novel.1887	GWHANWH00000079	50500724	50502974	+	--	--	rna polymerase ii subunit a c-terminal domain phosphatase ssu72 [Quercus suber]	--	A0A8J4W3L6_9ROSI SubName: Full=Uncharacterized protein {ECO:0000313|EMBL:KAF3969851.1};	--	--	--	--	--	--
novel.1436	GWHANWH00000077	28944643	28947172	-	K04077 chaperonin GroEL [EC:5.6.1.7] | (RefSeq) HSP60-3A; heat shock protein 60-3A (A)	ko03018: RNA degradation	hypothetical protein CMV_019748 [Castanea mollissima]	CH60C_ARATH RecName: Full=Chaperonin CPN60-like 2, mitochondrial; AltName: Full=HSP60-like 2; Flags: Precursor;	A0A8J4QNZ8_9ROSI SubName: Full=Uncharacterized protein {ECO:0000313|EMBL:KAF3954982.1};	Mitochondrial chaperonin, Cpn60/Hsp60p	GO:0005829,cytosol; GO:0005739,mitochondrion; GO:0000325,plant-type vacuole; GO:0005524,ATP binding; GO:0140662,ATP-dependent protein folding chaperone; GO:0006457,protein folding; GO:0042026,protein refolding; GO:0000166,nucleotide binding; GO:0003674,molecular_function; GO:0005488,binding; GO:0017076,purine nucleotide binding; GO:0030554,adenyl nucleotide binding; GO:0032553,ribonucleotide bind…	--	--	--	--
novel.859	GWHANWH00000075	21943389	21950306	+	K13993 HSP20 family protein | (RefSeq) HSP18.2; heat shock protein 18.2 (A)	ko04141: Protein processing in endoplasmic reticulum	uncharacterized protein LOC111993367 [Quercus suber]	HS16C_ORYSJ RecName: Full=16.9 kDa class I heat shock protein 3; AltName: Full=16.9 kDa heat shock protein 3; Short=OsHsp16.9C;	A0A2N9FF24_FAGSY RecName: Full=SHSP domain-containing protein {ECO:0000259|PROSITE:PS01031};	Molecular chaperone (small heat-shock protein Hsp26/Hsp42)	GO:0005737,cytoplasm; GO:0043621,protein self-association; GO:0051082,unfolded protein binding; GO:0051259,protein complex oligomerization; GO:0006457,protein folding; GO:0009408,response to heat; GO:0042542,response to hydrogen peroxide; GO:0009651,response to salt stress; GO:0003674,molecular_function; GO:0005488,binding; GO:0005515,protein binding; GO:0008150,biological_process; GO:0009987,cel…	PF05056.15:Protein of unknown function (DUF674)	--	--	--
novel.3201	GWHANWH00000083	30826364	30827260	.	--	--	hypothetical protein CMV_011062 [Castanea mollissima]	--	A0A7N2M5X3_QUELO RecName: Full=Exostosin domain-containing protein {ECO:0000259|Pfam:PF03016};	--	GO:0000139,Golgi membrane; GO:0016757,glycosyltransferase activity; GO:0006486,protein glycosylation; GO:0003674,molecular_function; GO:0003824,catalytic activity; GO:0016740,transferase activity; GO:0006807,nitrogen compound metabolic process; GO:0008150,biological_process; GO:0008152,metabolic process; GO:0009058,biosynthetic process; GO:0009059,macromolecule biosynthetic process; GO:0009100,gl…	--	--	--	--
novel.2438	GWHANWH00000081	40746537	40747218	.	--	--	--	--	--	--	--	--	--	--	--
novel.1906	GWHANWH00000079	55170297	55170614	-	K14326 regulator of nonsense transcripts 1 [EC:3.6.4.13 5.6.2.3] | (RefSeq) LBA1; RNA helicase (A)	ko03013: Nucleocytoplasmic transport; ko03015: mRNA surveillance pathway	regulator of nonsense transcripts 1 homolog isoform X2 [Carya illinoinensis]	RENT1_ARATH RecName: Full=Regulator of nonsense transcripts 1 homolog; EC=3.6.4.12 {ECO:0000250|UniProtKB:Q92900}; EC=3.6.4.13 {ECO:0000250|UniProtKB:Q92900}; AltName: Full=ATP-dependent helicase UPF1;	A0A438JZY0_VITVI SubName: Full=Regulator of nonsense transcripts 1-like {ECO:0000313|EMBL:RVX14507.1};	RNA helicase nonsense mRNA reducing factor (pNORF1)	GO:0005737,cytoplasm; GO:0005829,cytosol; GO:0000932,P-body; GO:0009506,plasmodesma; GO:0005524,ATP binding; GO:0016887,ATP hydrolysis activity; GO:0003677,DNA binding; GO:0003729,mRNA binding; GO:0003723,RNA binding; GO:0003724,RNA helicase activity; GO:0008270,zinc ion binding; GO:0042742,defense response to bacterium; GO:0009867,jasmonic acid mediated signaling pathway; GO:0048571,long-day pho…	--	--	--	--
novel.4079	GWHANWH00000102	19530862	19531123	.	--	--	MDIS1-interacting receptor like kinase 2-like [Camellia sinensis]	--	A0A4S4E9G9_CAMSI RecName: Full=Protein kinase domain-containing protein {ECO:0000259|PROSITE:PS50011};	--	GO:0016021,integral component of membrane; GO:0005524,ATP binding; GO:0004672,protein kinase activity; GO:0006468,protein phosphorylation; GO:0000166,nucleotide binding; GO:0003674,molecular_function; GO:0005488,binding; GO:0017076,purine nucleotide binding; GO:0030554,adenyl nucleotide binding; GO:0032553,ribonucleotide binding; GO:0032555,purine ribonucleotide binding; GO:0032559,adenyl ribonuc…	PF12799.10:Leucine Rich repeats (2 copies)	--	--	--
novel.188	GWHANWH00000020	18790741	18791738	.	--	--	--	--	--	--	--	--	--	--	--
novel.133	GWHANWH00000020	13015198	13017991	+	--	--	hypothetical protein CMV_018453 [Castanea mollissima]	RNHX1_ARATH RecName: Full=Putative ribonuclease H protein At1g65750; EC=3.1.26.4;	A0A8J4VNQ2_9ROSI RecName: Full=RNase H type-1 domain-containing protein {ECO:0000259|PROSITE:PS50879};	FOG: Reverse transcriptase	GO:0046872,metal ion binding; GO:0003676,nucleic acid binding; GO:0004523,RNA-DNA hybrid ribonuclease activity; GO:0003674,molecular_function; GO:0005488,binding; GO:0043167,ion binding; GO:0043169,cation binding; GO:0097159,organic cyclic compound binding; GO:1901363,heterocyclic compound binding; GO:0003824,catalytic activity; GO:0004518,nuclease activity; GO:0004519,endonuclease activity; GO:0…	PF13456.9:Reverse transcriptase-like	--	--	--
novel.3940	GWHANWH00000102	2979091	2979447	.	--	--	pentatricopeptide repeat-containing protein At1g79490, mitochondrial-like [Quercus lobata]	--	A0A660KPC6_9ROSI RecName: Full=Smr domain-containing protein {ECO:0000259|PROSITE:PS50828};	--	--	--	--	--	--
novel.3276	GWHANWH00000083	41416838	41419076	+	--	--	uncharacterized protein LOC111996356 [Quercus suber]	--	A0A8J4VZ22_9ROSI SubName: Full=Uncharacterized protein {ECO:0000313|EMBL:KAF3976467.1};	--	--	--	--	--	--
novel.1253	GWHANWH00000077	3731820	3741934	+	--	--	hypothetical protein CMV_025974, partial [Castanea mollissima]	--	A0A8J4VFX8_9ROSI SubName: Full=Uncharacterized protein {ECO:0000313|EMBL:KAF3947969.1};	--	--	--	--	--	--
novel.3519	GWHANWH00000088	23116610	23128329	-	K17943 pumilio RNA-binding family | (RefSeq) PUM5; pumilio 5 (A)	--	protein MAINTENANCE OF MERISTEMS-like [Quercus robur]	PPP7L_ARATH RecName: Full=Serine/threonine-protein phosphatase 7 long form homolog; EC=3.1.3.16; AltName: Full=Protein MAIN-LIKE 3 {ECO:0000303|PubMed:24635680};	A0A7N2MVH5_QUELO RecName: Full=PMD domain-containing protein {ECO:0000259|Pfam:PF10536};	--	GO:0005829,cytosol; GO:0005634,nucleus; GO:0046872,metal ion binding; GO:0017018,myosin phosphatase activity; GO:0004722,protein serine/threonine phosphatase activity; GO:0003674,molecular_function; GO:0005488,binding; GO:0043167,ion binding; GO:0043169,cation binding; GO:0003824,catalytic activity; GO:0004721,phosphoprotein phosphatase activity; GO:0016787,hydrolase activity; GO:0016788,hydrolas…	PF10536.12:Plant mobile domain	--	--	--
novel.3371	GWHANWH00000088	4095962	4111280	-	--	--	hypothetical protein CMV_013886 [Castanea mollissima]	--	A0A8J4VV33_9ROSI SubName: Full=Uncharacterized protein {ECO:0000313|EMBL:KAF3961511.1};	--	--	--	--	--	--
novel.3240	GWHANWH00000083	36682560	36683272	.	--	--	--	--	--	--	--	--	--	--	--
novel.1793	GWHANWH00000079	28084022	28089200	-	--	--	hypothetical protein CMV_025463 [Castanea mollissima]	--	A0A8J4Q998_9ROSI SubName: Full=Uncharacterized protein {ECO:0000313|EMBL:KAF3948555.1};	Molecular chaperone (DnaJ superfamily)	--	PF00226.34:DnaJ domain	--	--	--
novel.4300	GWHANWH00000102	54765373	54766531	.	--	--	--	--	--	--	--	--	--	--	--
novel.2748	GWHANWH00000082	33387769	33388555	.	--	--	--	--	--	--	--	--	--	--	--
novel.2415	GWHANWH00000081	37757697	37762979	+	K12122 phytochrome D | (RefSeq) PHYD; phytochrome D (A)	--	hypothetical protein CMV_021493 [Castanea mollissima]	PHY_PICAB RecName: Full=Phytochrome;	A0A8J4QW35_9ROSI SubName: Full=Uncharacterized protein {ECO:0000313|EMBL:KAF3953018.1};	--	GO:0000155,phosphorelay sensor kinase activity; GO:0009881,photoreceptor activity; GO:0042803,protein homodimerization activity; GO:0009584,detection of visible light; GO:0017006,protein-tetrapyrrole linkage; GO:0009585,red, far-red light phototransduction; GO:0006355,regulation of DNA-templated transcription; GO:0003674,molecular_function; GO:0003824,catalytic activity; GO:0004672,protein kinase…	PF09011.13:HMG-box domain	--	--	--
novel.4349	GWHANWH00000102	59330745	59332805	-	--	--	--	--	--	--	--	--	--	--	--
novel.1297	GWHANWH00000077	9090392	9090594	.	--	--	--	--	--	--	--	--	--	--	--
novel.811	GWHANWH00000075	7830419	7833039	+	--	--	--	--	--	--	--	--	--	--	--
novel.3771	GWHANWH00000090	21667824	21668067	.	--	--	putative xyloglucan glycosyltransferase 5 [Quercus suber]	CSLC5_ARATH RecName: Full=Probable xyloglucan glycosyltransferase 5 {ECO:0000303|PubMed:11027699}; EC=2.4.1.- {ECO:0000250|UniProtKB:Q9LJP4}; AltName: Full=Cellulose synthase-like protein C5 {ECO:0000303|PubMed:11027699}; Short=AtCslC5 {ECO:0000303|PubMed:11027699};	A0A8J4Q757_9ROSI RecName: Full=Glyco_trans_2-like domain-containing protein {ECO:0000259|Pfam:PF13632};	--	GO:0005794,Golgi apparatus; GO:0000139,Golgi membrane; GO:0016021,integral component of membrane; GO:0016757,glycosyltransferase activity; GO:0042803,protein homodimerization activity; GO:0071555,cell wall organization; GO:0099402,plant organ development; GO:0048868,pollen tube development; GO:0003674,molecular_function; GO:0003824,catalytic activity; GO:0016740,transferase activity; GO:0005488,b…	--	--	--	--
novel.1285	GWHANWH00000077	6767927	6768965	.	--	--	histidine kinase cki1 [Quercus suber]	--	A0A2N9H447_FAGSY RecName: Full=Reverse transcriptase domain-containing protein {ECO:0000259|PROSITE:PS50878};	FOG: Reverse transcriptase	--	--	--	--	--
novel.653	GWHANWH00000021	48068666	48070096	-	--	--	--	--	--	--	--	--	--	--	--
novel.3035	GWHANWH00000083	5266358	5270664	+	--	--	hypothetical protein CMV_017351 [Castanea mollissima]	NTL9_ARATH RecName: Full=Protein NTM1-like 9 {ECO:0000303|PubMed:17158162}; AltName: Full=Calmodulin-binding NAC protein {ECO:0000303|PubMed:17947243};	A0A8J4QSH6_9ROSI RecName: Full=NAC domain-containing protein {ECO:0000259|PROSITE:PS51005};	--	GO:0005789,endoplasmic reticulum membrane; GO:0016021,integral component of membrane; GO:0005634,nucleus; GO:0005886,plasma membrane; GO:0005516,calmodulin binding; GO:0003700,DNA-binding transcription factor activity; GO:0000976,transcription cis-regulatory region binding; GO:0071470,cellular response to osmotic stress; GO:0045892,negative regulation of DNA-templated transcription; GO:1900426,po…	PF02365.18:No apical meristem (NAM) protein	NAC	TF	NAC
novel.2521	GWHANWH00000082	274138	274532	+	K10529 fatty acid alpha-dioxygenase [EC:1.13.11.92] | (RefSeq) ALPHA_DOX2; alpha dioxygenase (A)	ko00592: alpha-Linolenic acid metabolism	alpha-dioxygenase 2 [Quercus suber]	DOX2_ARATH RecName: Full=Alpha-dioxygenase 2; Short=Alpha DOX2; EC=1.14.99.-; AltName: Full=Fatty acid dioxygenase AlphaDOX2; Flags: Precursor;	A0A8J4VQ53_9ROSI SubName: Full=Uncharacterized protein {ECO:0000313|EMBL:KAF3968578.1};	Peroxidase/oxygenase	GO:0051213,dioxygenase activity; GO:0020037,heme binding; GO:0046872,metal ion binding; GO:0016702,oxidoreductase activity, acting on single donors with incorporation of molecular oxygen, incorporation of two atoms of oxygen; GO:0004601,peroxidase activity; GO:0006633,fatty acid biosynthetic process; GO:0006631,fatty acid metabolic process; GO:0010150,leaf senescence; GO:0001676,long-chain fatty …	PF03098.18:Animal haem peroxidase	--	--	--
novel.2103	GWHANWH00000079	89846658	89848556	+	K15121 solute carrier family 25, member 44 | (RefSeq) Mitochondrial substrate carrier family protein (A)	--	hypothetical protein CMV_018231 [Castanea mollissima]	NDT2_ARATH RecName: Full=Nicotinamide adenine dinucleotide transporter 2, mitochondrial; Short=AtNDT2; AltName: Full=NAD(+) transporter 2;	A0A8J4QRL0_9ROSI SubName: Full=Uncharacterized protein {ECO:0000313|EMBL:KAF3956673.1};	Predicted mitochondrial carrier protein	GO:0016021,integral component of membrane; GO:0031966,mitochondrial membrane; GO:0015297,antiporter activity; GO:0051724,NAD transmembrane transporter activity; GO:0022857,transmembrane transporter activity; GO:0035352,NAD transmembrane transport; GO:0043132,NAD transport; GO:0055085,transmembrane transport; GO:0003674,molecular_function; GO:0005215,transporter activity; GO:0015291,secondary acti…	PF00153.30:Mitochondrial carrier protein	--	--	--
novel.1418	GWHANWH00000077	25229702	25231407	+	--	--	uncharacterized protein LOC111996481 [Quercus suber]	--	A0A7N2R5K8_QUELO SubName: Full=Uncharacterized protein {ECO:0000313|EnsemblPlants:QL05p075545:mrna};	--	--	--	--	--	--
novel.2157	GWHANWH00000081	4105773	4108409	+	K11820 N-hydroxythioamide S-beta-glucosyltransferase [EC:2.4.1.195] | (RefSeq) UGT74B1; UDP-glucosyl transferase 74B1 (A)	ko00380: Tryptophan metabolism; ko00966: Glucosinolate biosynthesis; ko01210: 2-Oxocarboxylic acid metabolism	hypothetical protein CMV_021564 [Castanea mollissima]	74AC1_SIRGR RecName: Full=Mogroside IE synthase {ECO:0000305}; EC=2.4.1.350 {ECO:0000269|PubMed:25759326, ECO:0000269|Ref.3}; AltName: Full=UDP-glycosyltransferase 74AC1 {ECO:0000303|PubMed:25759326};	A0A8J4QJW0_9ROSI SubName: Full=Uncharacterized protein {ECO:0000313|EMBL:KAF3952941.1};	UDP-glucuronosyl and UDP-glucosyl transferase	GO:0035251,UDP-glucosyltransferase activity; GO:0003674,molecular_function; GO:0003824,catalytic activity; GO:0008194,UDP-glycosyltransferase activity; GO:0016740,transferase activity; GO:0016757,glycosyltransferase activity; GO:0016758,hexosyltransferase activity; GO:0046527,glucosyltransferase activity	--	--	--	--
novel.2497	GWHANWH00000081	47072258	47121777	-	--	--	uncharacterized protein LOC126717402 [Quercus robur]	--	--	--	--	--	--	--	--
novel.3189	GWHANWH00000083	28138084	28138554	.	--	--	--	--	--	--	--	--	--	--	--
novel.2020	GWHANWH00000079	76554100	76559096	-	--	--	receptor-like protein EIX2 [Quercus lobata]	EIX1_SOLLC RecName: Full=Receptor-like protein EIX1 {ECO:0000305}; AltName: Full=EIX receptor 1 {ECO:0000312|EMBL:AAR28377.1}; Flags: Precursor;	A0A7N2LMD5_QUELO RecName: Full=LRRNT_2 domain-containing protein {ECO:0000259|Pfam:PF08263};	--	GO:0016021,integral component of membrane; GO:0005886,plasma membrane; GO:0050832,defense response to fungus; GO:0006950,response to stress; GO:0006952,defense response; GO:0008150,biological_process; GO:0009605,response to external stimulus; GO:0009607,response to biotic stimulus; GO:0009620,response to fungus; GO:0043207,response to external biotic stimulus; GO:0044419,biological process involv…	--	--	--	--
novel.1472	GWHANWH00000077	36539787	36540350	+	K03108 signal recognition particle subunit SRP72 | (RefSeq) SRP72 RNA-binding domain-containing protein (A)	ko03060: Protein export	hypothetical protein CMV_007797 [Castanea mollissima]	--	A0A8J4R9K7_9ROSI RecName: Full=Very-long-chain (3R)-3-hydroxyacyl-CoA dehydratase {ECO:0000256|ARBA:ARBA00013122, ECO:0000256|RuleBase:RU363109}; EC=4.2.1.134 {ECO:0000256|ARBA:ARBA00013122, ECO:0000256|RuleBase:RU363109};	Signal recognition particle, subunit Srp72	--	PF14559.9:Tetratricopeptide repeat	--	--	--
novel.4179	GWHANWH00000102	39260396	39261155	.	--	--	--	--	--	--	--	--	--	--	--
novel.3362	GWHANWH00000088	3167663	3169266	+	--	--	--	--	--	--	--	--	--	--	--
novel.3090	GWHANWH00000083	14640510	14641316	.	--	--	hypothetical protein CMV_000329 [Castanea mollissima]	--	A0A8J4S1K1_9ROSI SubName: Full=Uncharacterized protein {ECO:0000313|EMBL:KAF3976505.1};	--	--	--	--	--	--
novel.1408	GWHANWH00000077	23205804	23206898	.	--	--	uncharacterized protein LOC112008568 [Quercus suber]	--	A0A7N2LMI2_QUELO SubName: Full=Uncharacterized protein {ECO:0000313|EnsemblPlants:QL05p015449:mrna};	FOG: Reverse transcriptase	GO:0003676,nucleic acid binding; GO:0004523,RNA-DNA hybrid ribonuclease activity; GO:0003674,molecular_function; GO:0005488,binding; GO:0097159,organic cyclic compound binding; GO:1901363,heterocyclic compound binding; GO:0003824,catalytic activity; GO:0004518,nuclease activity; GO:0004519,endonuclease activity; GO:0004521,endoribonuclease activity; GO:0004540,ribonuclease activity; GO:0016787,hy…	PF13966.9:zinc-binding in reverse transcriptase	--	--	--
novel.1353	GWHANWH00000077	13725373	13726929	.	--	--	uncharacterized protein LOC126722588 [Quercus robur]	RNHX1_ARATH RecName: Full=Putative ribonuclease H protein At1g65750; EC=3.1.26.4;	A0A7N2L1B4_QUELO RecName: Full=zf-RVT domain-containing protein {ECO:0000259|Pfam:PF13966};	FOG: Reverse transcriptase	GO:0046872,metal ion binding; GO:0003676,nucleic acid binding; GO:0004523,RNA-DNA hybrid ribonuclease activity; GO:0003674,molecular_function; GO:0005488,binding; GO:0043167,ion binding; GO:0043169,cation binding; GO:0097159,organic cyclic compound binding; GO:1901363,heterocyclic compound binding; GO:0003824,catalytic activity; GO:0004518,nuclease activity; GO:0004519,endonuclease activity; GO:0…	PF13966.9:zinc-binding in reverse transcriptase	--	--	--
novel.3179	GWHANWH00000083	27505152	27507058	-	K11843 ubiquitin carboxyl-terminal hydrolase 14 [EC:3.4.19.12] | (RefSeq) UBP6; ubiquitin-specific protease 6 (A)	--	ubiquitin carboxyl-terminal hydrolase 6-like [Quercus lobata]	UBP6_ARATH RecName: Full=Ubiquitin carboxyl-terminal hydrolase 6; EC=3.4.19.12; AltName: Full=Deubiquitinating enzyme 6; Short=AtUBP6; AltName: Full=Ubiquitin thioesterase 6; AltName: Full=Ubiquitin-specific-processing protease 6;	A0A7N2LKR7_QUELO RecName: Full=USP domain-containing protein {ECO:0000259|PROSITE:PS50235};	Ubiquitin-specific protease	GO:0005634,nucleus; GO:0009506,plasmodesma; GO:0005516,calmodulin binding; GO:0004843,cysteine-type deubiquitinase activity; GO:0070628,proteasome binding; GO:0043161,proteasome-mediated ubiquitin-dependent protein catabolic process; GO:0016579,protein deubiquitination; GO:0061136,regulation of proteasomal protein catabolic process; GO:0003674,molecular_function; GO:0005488,binding; GO:0005515,pr…	PF00443.32:Ubiquitin carboxyl-terminal hydrolase	--	--	--
novel.3517	GWHANWH00000088	22950595	22950913	.	--	--	--	--	--	--	--	--	--	--	--
novel.557	GWHANWH00000021	35351128	35365376	-	--	--	hypothetical protein CMV_002919 [Castanea mollissima]	--	A0A8J4RU25_9ROSI SubName: Full=Uncharacterized protein {ECO:0000313|EMBL:KAF3973684.1};	--	--	--	--	--	--
novel.45	GWHANWH00000019	290594	291869	-	--	--	hypothetical protein CFP56_25295 [Quercus suber]	--	--	--	--	--	--	--	--
novel.479	GWHANWH00000021	20331696	20331974	.	--	--	hypothetical protein CFP56_29361 [Quercus suber]	--	--	--	--	--	--	--	--
novel.2820	GWHANWH00000082	44801264	44801949	.	--	--	--	--	--	--	--	--	--	--	--
novel.389	GWHANWH00000021	3656671	3658562	+	--	--	--	--	--	--	--	--	--	--	--
novel.4040	GWHANWH00000102	13711784	13712344	.	--	--	--	--	--	--	--	--	--	--	--
novel.1624	GWHANWH00000077	59591997	59593397	.	--	--	pentatricopeptide repeat-containing protein At3g26540-like [Quercus suber]	PP256_ARATH RecName: Full=Pentatricopeptide repeat-containing protein At3g26540;	A0A8J4QCH0_9ROSI SubName: Full=Uncharacterized protein {ECO:0000313|EMBL:KAF3947928.1};	FOG: PPR repeat	GO:0043231,intracellular membrane-bounded organelle; GO:0003723,RNA binding; GO:0009451,RNA modification; GO:0010449,root meristem growth; GO:0003674,molecular_function; GO:0003676,nucleic acid binding; GO:0005488,binding; GO:0097159,organic cyclic compound binding; GO:1901363,heterocyclic compound binding; GO:0006139,nucleobase-containing compound metabolic process; GO:0006725,cellular aromatic …	PF13041.9:PPR repeat family	--	--	--
novel.2907	GWHANWH00000082	61558700	61581716	+	K13415 protein brassinosteroid insensitive 1 [EC:2.7.10.1 2.7.11.1] | (RefSeq) BRI1; Leucine-rich receptor-like protein kinase family protein (A)	ko04075: Plant hormone signal transduction	hypothetical protein CMV_018542 [Castanea mollissima]	Y1137_ARATH RecName: Full=G-type lectin S-receptor-like serine/threonine-protein kinase At1g61370; EC=2.7.11.1; Flags: Precursor;	A0A8J4QZT7_9ROSI SubName: Full=Uncharacterized protein {ECO:0000313|EMBL:KAF3956319.1};	--	GO:0016021,integral component of membrane; GO:0005886,plasma membrane; GO:0005524,ATP binding; GO:0005516,calmodulin binding; GO:0030246,carbohydrate binding; GO:0106310,protein serine kinase activity; GO:0004674,protein serine/threonine kinase activity; GO:0031625,ubiquitin protein ligase binding; GO:0045087,innate immune response; GO:0006468,protein phosphorylation; GO:0048544,recognition of po…	PF07714.20:Protein tyrosine and serine/threonine kinase	--	--	--
novel.2032	GWHANWH00000079	79229896	79230209	.	--	--	--	--	--	--	--	--	--	--	--
novel.98	GWHANWH00000020	6571053	6572555	+	K03106 signal recognition particle subunit SRP54 [EC:3.6.5.4] | (RefSeq) CPSRP54; chloroplast signal recognition particle 54 kDa subunit (A)	ko03060: Protein export	hypothetical protein CMV_013543 [Castanea mollissima]	SR54C_ARATH RecName: Full=Signal recognition particle 54 kDa protein, chloroplastic; Short=54 chloroplast protein; Short=54CP; Short=SRP54; Short=cpSRP54; AltName: Full=FFC; Flags: Precursor;	A0A8J4RDA2_9ROSI RecName: Full=SRP54 domain-containing protein {ECO:0000259|PROSITE:PS00300};	Signal recognition particle, subunit Srp54	GO:0009507,chloroplast; GO:0009570,chloroplast stroma; GO:0005886,plasma membrane; GO:0032991,protein-containing complex; GO:0005786,signal recognition particle, endoplasmic reticulum targeting; GO:0008312,7S RNA binding; GO:0005525,GTP binding; GO:0003924,GTPase activity; GO:0019904,protein domain specific binding; GO:0070208,protein heterotrimerization; GO:0006614,SRP-dependent cotranslational …	PF00448.25:SRP54-type protein, GTPase domain	--	--	--
novel.798	GWHANWH00000075	2490629	2493044	+	--	--	uncharacterized protein LOC126689009 [Quercus robur]	--	A0A8J4REJ7_9ROSI SubName: Full=Uncharacterized protein {ECO:0000313|EMBL:KAF3964970.1};	--	--	--	--	--	--
novel.847	GWHANWH00000075	19471032	19471501	.	--	--	protein FAR1-RELATED SEQUENCE 5-like [Quercus robur]	--	A0A8J4RUX4_9ROSI RecName: Full=YchF-GTPase_C domain-containing protein {ECO:0000259|Pfam:PF06071};	--	--	--	--	--	--
novel.4051	GWHANWH00000102	14239915	14247300	-	--	--	--	--	A0A7N2R2L2_QUELO RecName: Full=Protein kinase domain-containing protein {ECO:0000259|PROSITE:PS50011};	--	GO:0005524,ATP binding; GO:0004672,protein kinase activity; GO:0006468,protein phosphorylation; GO:0000166,nucleotide binding; GO:0003674,molecular_function; GO:0005488,binding; GO:0017076,purine nucleotide binding; GO:0030554,adenyl nucleotide binding; GO:0032553,ribonucleotide binding; GO:0032555,purine ribonucleotide binding; GO:0032559,adenyl ribonucleotide binding; GO:0035639,purine ribonucl…	--	--	--	--
novel.2321	GWHANWH00000081	18802615	18806071	-	--	--	hypothetical protein CFP56_52718 [Quercus suber]	--	--	--	--	--	--	--	--
novel.154	GWHANWH00000020	14542975	14545211	-	--	--	hypothetical protein CMV_019712 [Castanea mollissima]	Y1154_ARATH RecName: Full=Probable serine/threonine-protein kinase At1g01540; EC=2.7.11.1;	A0A8J4R0I0_9ROSI SubName: Full=Uncharacterized protein {ECO:0000313|EMBL:KAF3955022.1};	Serine/threonine protein kinase	GO:0016021,integral component of membrane; GO:0005886,plasma membrane; GO:0005524,ATP binding; GO:0106310,protein serine kinase activity; GO:0004674,protein serine/threonine kinase activity; GO:0046777,protein autophosphorylation; GO:0000166,nucleotide binding; GO:0003674,molecular_function; GO:0005488,binding; GO:0017076,purine nucleotide binding; GO:0030554,adenyl nucleotide binding; GO:0032553…	--	--	--	--
novel.2727	GWHANWH00000082	27330967	27331772	-	K09286 EREBP-like factor | (RefSeq) ERF7; ethylene response factor 7 (A)	--	hypothetical protein CMV_018897 [Castanea mollissima]	ERF03_ARATH RecName: Full=Ethylene-responsive transcription factor ERF003;	A0A8J4QZC0_9ROSI RecName: Full=AP2/ERF domain-containing protein {ECO:0000259|PROSITE:PS51032};	--	GO:0005634,nucleus; GO:0003677,DNA binding; GO:0003700,DNA-binding transcription factor activity; GO:0009873,ethylene-activated signaling pathway; GO:0003674,molecular_function; GO:0003676,nucleic acid binding; GO:0005488,binding; GO:0097159,organic cyclic compound binding; GO:1901363,heterocyclic compound binding; GO:0140110,transcription regulator activity; GO:0000160,phosphorelay signal transd…	PF00847.23:AP2 domain	AP2/ERF-ERF	TF	AP2/ERF->AP2/ERF-ERF
novel.1174	GWHANWH00000076	30928732	30932300	-	--	--	--	--	--	--	--	--	--	--	--
novel.1901	GWHANWH00000079	54067578	54069057	-	--	--	uncharacterized protein LOC126691147 [Quercus robur]	--	A0A8J4QWQ6_9ROSI SubName: Full=Uncharacterized protein {ECO:0000313|EMBL:KAF3960157.1};	--	--	--	--	--	--
novel.4152	GWHANWH00000102	35270625	35275703	+	--	--	--	--	--	--	--	--	--	--	--
novel.2541	GWHANWH00000082	2912706	2915421	-	--	--	putative FBD-associated F-box protein At5g56700 [Quercus lobata]	--	A0A7N2LT26_QUELO RecName: Full=FBD domain-containing protein {ECO:0000259|Pfam:PF08387};	--	--	--	--	--	--
novel.3066	GWHANWH00000083	10809901	10813797	+	K03754 translation initiation factor eIF-2B subunit beta | (RefSeq) NagB/RpiA/CoA transferase-like superfamily protein (A)	--	hypothetical protein CMV_009828 [Castanea mollissima]	--	A0A8J4RJF7_9ROSI SubName: Full=Uncharacterized protein {ECO:0000313|EMBL:KAF3966034.1};	Translation initiation factor 2B, beta subunit (eIF-2Bbeta/GCD7)	--	PF01008.20:Initiation factor 2 subunit family	--	--	--
novel.3048	GWHANWH00000083	6718198	6718990	-	--	--	hypothetical protein CMV_000885 [Castanea mollissima]	--	A0A8J4RLW5_9ROSI SubName: Full=Uncharacterized protein {ECO:0000313|EMBL:KAF3975906.1};	--	--	--	--	--	--
novel.2270	GWHANWH00000081	13517651	13530361	-	--	--	hypothetical protein CMV_021493 [Castanea mollissima]	--	A0A8J4QJR9_9ROSI RecName: Full=HMG box domain-containing protein {ECO:0000259|PROSITE:PS50118};	--	--	PF09011.13:HMG-box domain	--	--	--
novel.1325	GWHANWH00000077	10577011	10577781	+	--	--	hypothetical protein CMV_011007 [Castanea mollissima]	--	A0A8J4VP68_9ROSI SubName: Full=Uncharacterized protein {ECO:0000313|EMBL:KAF3964735.1};	RNA-binding Ran Zn-finger protein and related proteins	--	--	--	--	--
novel.1300	GWHANWH00000077	9142688	9143249	+	--	--	--	--	--	--	--	--	--	--	--
novel.4278	GWHANWH00000102	52899039	52899700	.	--	--	--	--	--	--	--	--	--	--	--
novel.3777	GWHANWH00000090	24384682	24386119	+	--	--	hypothetical protein CMV_027640 [Castanea mollissima]	--	A0A8J4QHN8_9ROSI SubName: Full=Uncharacterized protein {ECO:0000313|EMBL:KAF3946051.1};	--	--	--	--	--	--
novel.272	GWHANWH00000020	33657654	33662403	+	K02327 DNA polymerase delta subunit 1 [EC:2.7.7.7] | (RefSeq) DNA polymerase delta subunit 1 (A)	ko03030: DNA replication; ko03410: Base excision repair; ko03420: Nucleotide excision repair; ko03430: Mismatch repair; ko03440: Homologous recombination	hypothetical protein CMV_018342 [Castanea mollissima]	DPOD1_ORYSJ RecName: Full=DNA polymerase delta catalytic subunit; EC=2.7.7.7;	A0A8J4QV88_9ROSI SubName: Full=Uncharacterized protein {ECO:0000313|EMBL:KAF3956540.1};	--	GO:0043625,delta DNA polymerase complex; GO:0008296,3'-5'-exodeoxyribonuclease activity; GO:0051539,4 iron, 4 sulfur cluster binding; GO:0003677,DNA binding; GO:0003887,DNA-directed DNA polymerase activity; GO:0046872,metal ion binding; GO:0000166,nucleotide binding; GO:0006287,base-excision repair, gap-filling; GO:0045004,DNA replication proofreading; GO:0006261,DNA-templated DNA replication; GO…	--	--	--	--
novel.4483	GWHANWH00000104	456186	456405	.	--	--	hypothetical protein CMV_018243 [Castanea mollissima]	--	A0A8J4QNN9_9ROSI RecName: Full=SASA domain-containing protein {ECO:0000259|Pfam:PF03629};	--	--	PF03629.21:Carbohydrate esterase, sialic acid-specific acetylesterase	--	--	--
novel.234	GWHANWH00000020	25754203	25759986	+	--	--	hypothetical protein CFP56_17332 [Quercus suber]	--	A0A8J4RJF9_9ROSI SubName: Full=Uncharacterized protein {ECO:0000313|EMBL:KAF3965626.1};	--	--	--	--	--	--
novel.3982	GWHANWH00000102	7495560	7495794	.	--	--	uncharacterized protein LOC115976523 [Quercus lobata]	--	A0A7N2KZE7_QUELO RecName: Full=Dimer_Tnp_hAT domain-containing protein {ECO:0000259|Pfam:PF05699};	--	GO:0046983,protein dimerization activity; GO:0003674,molecular_function; GO:0005488,binding; GO:0005515,protein binding	--	--	--	--
novel.4262	GWHANWH00000102	50483179	50483976	.	K03100 signal peptidase I [EC:3.4.21.89] | (RefSeq) Plsp2A; Peptidase S24/S26A/S26B/S26C family protein (A)	ko03060: Protein export	hypothetical protein CMV_003071 [Castanea mollissima]	TPP2_ARATH RecName: Full=Probable thylakoidal processing peptidase 2, chloroplastic; EC=3.4.21.89; AltName: Full=Signal peptidase I-2; Flags: Precursor;	A0A8J4RV31_9ROSI SubName: Full=Uncharacterized protein {ECO:0000313|EMBL:KAF3973518.1};	Mitochondrial inner membrane protease, subunit IMP1	GO:0009535,chloroplast thylakoid membrane; GO:0005887,integral component of plasma membrane; GO:0004252,serine-type endopeptidase activity; GO:0006465,signal peptide processing; GO:0010027,thylakoid membrane organization; GO:0003674,molecular_function; GO:0003824,catalytic activity; GO:0004175,endopeptidase activity; GO:0008233,peptidase activity; GO:0008236,serine-type peptidase activity; GO:001…	PF10502.12:Signal peptidase, peptidase S26	--	--	--
novel.1767	GWHANWH00000079	23584885	23585684	+	--	--	--	--	--	--	--	--	--	--	--
novel.1286	GWHANWH00000077	7671174	7671547	.	--	--	hypothetical protein CMV_025761 [Castanea mollissima]	--	A0A8J4QC67_9ROSI SubName: Full=Uncharacterized protein {ECO:0000313|EMBL:KAF3948217.1};	--	--	--	--	--	--
novel.3772	GWHANWH00000090	22405109	22407353	-	--	--	hypothetical protein CFP56_43957 [Quercus suber]	--	A0A8J4W3L6_9ROSI SubName: Full=Uncharacterized protein {ECO:0000313|EMBL:KAF3969851.1};	--	--	--	--	--	--
novel.372	GWHANWH00000021	1124745	1125136	.	--	--	hypothetical protein CMV_009558 [Castanea mollissima]	--	A0A8J4R702_9ROSI SubName: Full=Uncharacterized protein {ECO:0000313|EMBL:KAF3966337.1};	--	--	--	--	--	--
novel.4317	GWHANWH00000102	55830884	55837350	+	--	--	subtilisin-like protease sbt1.9 [Quercus suber]	--	--	--	--	--	--	--	--
novel.2777	GWHANWH00000082	38976618	38990312	-	--	--	hypothetical protein CFP56_34449 [Quercus suber]	SRF1_ARATH RecName: Full=Protein STRUBBELIG-RECEPTOR FAMILY 1; AltName: Full=Leucine-rich repeat receptor kinase-like protein SRF1; Flags: Precursor;	A0A8J4VU71_9ROSI SubName: Full=Uncharacterized protein {ECO:0000313|EMBL:KAF3970720.1};	--	GO:0016021,integral component of membrane; GO:0005886,plasma membrane; GO:0009506,plasmodesma; GO:0005524,ATP binding; GO:0004714,transmembrane receptor protein tyrosine kinase activity; GO:0006468,protein phosphorylation; GO:0000166,nucleotide binding; GO:0003674,molecular_function; GO:0005488,binding; GO:0017076,purine nucleotide binding; GO:0030554,adenyl nucleotide binding; GO:0032553,ribonuc…	--	--	--	--
novel.524	GWHANWH00000021	28807142	28810430	.	--	--	uncharacterized protein LOC115980990 [Quercus lobata]	--	A0A7N2L452_QUELO RecName: Full=SWIM-type domain-containing protein {ECO:0000259|PROSITE:PS50966};	--	GO:0008270,zinc ion binding; GO:0003674,molecular_function; GO:0005488,binding; GO:0043167,ion binding; GO:0043169,cation binding; GO:0046872,metal ion binding; GO:0046914,transition metal ion binding	PF10551.12:MULE transposase domain	--	--	--
novel.4435	GWHANWH00000102	64994163	64994797	+	K15687 E3 ubiquitin-protein ligase makorin [EC:2.3.2.27] | (RefSeq) zinc finger (CCCH-type/C3HC4-type RING finger) family protein (A)	--	putative RING-type E3 ubiquitin transferase C3H69 isoform X3 [Quercus robur]	C3H35_ARATH RecName: Full=E3 ubiquitin-protein ligase makorin; EC=2.3.2.27 {ECO:0000305}; AltName: Full=RING-type E3 ubiquitin transferase makorin {ECO:0000305}; AltName: Full=Zinc finger CCCH domain-containing protein 35; Short=AtC3H35;	A0A8J4QJI4_9ROSI RecName: Full=RING-type E3 ubiquitin transferase {ECO:0000256|ARBA:ARBA00012483}; EC=2.3.2.27 {ECO:0000256|ARBA:ARBA00012483};	--	GO:0003677,DNA binding; GO:0046872,metal ion binding; GO:0061630,ubiquitin protein ligase activity; GO:0016567,protein ubiquitination; GO:0003674,molecular_function; GO:0003676,nucleic acid binding; GO:0005488,binding; GO:0097159,organic cyclic compound binding; GO:1901363,heterocyclic compound binding; GO:0043167,ion binding; GO:0043169,cation binding; GO:0003824,catalytic activity; GO:0004842,u…	PF16131.8:Torus domain	--	--	--
novel.3715	GWHANWH00000090	8310885	8312524	+	--	--	hypothetical protein CFP56_51175 [Quercus suber]	--	A0A8J4V9K7_9ROSI RecName: Full=Protein FAR1-RELATED SEQUENCE {ECO:0000256|RuleBase:RU367018};	--	--	--	--	--	--
novel.2846	GWHANWH00000082	49933305	49933746	.	--	--	uncharacterized protein LOC112034547 [Quercus suber]	--	A0A2N9EBI9_FAGSY RecName: Full=Myb_DNA-bind_3 domain-containing protein {ECO:0000259|Pfam:PF12776};	--	--	--	--	--	--
novel.4442	GWHANWH00000102	66124093	66126448	+	K03686 molecular chaperone DnaJ | (RefSeq) GFA2; gametophytic factor 2 (A)	--	chaperone protein dnaJ GFA2, mitochondrial-like [Quercus lobata]	GFA2_ARATH RecName: Full=Chaperone protein dnaJ GFA2, mitochondrial {ECO:0000305}; AltName: Full=Chaperone protein dnaJ A30 {ECO:0000303|PubMed:11599562}; Short=AtDjA30 {ECO:0000303|PubMed:11599562}; AltName: Full=Gametophytic factor 2 {ECO:0000303|PubMed:12215516}; Flags: Precursor;	A0A2N9FQ99_FAGSY RecName: Full=DnaJ_C domain-containing protein {ECO:0000259|Pfam:PF01556};	Molecular chaperone (DnaJ superfamily)	GO:0005737,cytoplasm; GO:0005739,mitochondrion; GO:0005524,ATP binding; GO:0031072,heat shock protein binding; GO:0046872,metal ion binding; GO:0051082,unfolded protein binding; GO:0051085,chaperone cofactor-dependent protein refolding; GO:0009558,embryo sac cellularization; GO:0009553,embryo sac development; GO:0000740,nuclear membrane fusion; GO:0010197,polar nucleus fusion; GO:0042026,protein …	PF01556.21:DnaJ C terminal domain	--	--	--
novel.3597	GWHANWH00000088	36173578	36174456	.	--	--	hypothetical protein CFP56_76301 [Quercus suber]	--	A0A8J4RAE7_9ROSI SubName: Full=Uncharacterized protein {ECO:0000313|EMBL:KAF3959972.1};	--	--	--	--	--	--
novel.3623	GWHANWH00000088	39027492	39027856	.	--	--	hypothetical protein CMV_013935 [Castanea mollissima]	--	A0A8J4R6R2_9ROSI RecName: Full=Reverse transcriptase domain-containing protein {ECO:0000259|PROSITE:PS50878};	FOG: Reverse transcriptase	--	--	--	--	--
novel.1176	GWHANWH00000076	31104491	31104739	.	--	--	--	--	--	--	--	--	--	--	--
novel.3142	GWHANWH00000083	22721592	22722461	.	--	--	hypothetical protein CMV_023452 [Castanea mollissima]	--	A0A8J4QPG4_9ROSI SubName: Full=Uncharacterized protein {ECO:0000313|EMBL:KAF3950844.1};	--	--	PF05278.15:Arabidopsis phospholipase-like protein (PEARLI 4)	--	--	--
novel.2220	GWHANWH00000081	8023144	8023846	.	--	--	--	--	A0A7N2LM43_QUELO RecName: Full=MATH domain-containing protein {ECO:0000259|PROSITE:PS50144};	--	--	--	--	--	--
novel.980	GWHANWH00000075	45500523	45501018	.	--	--	ankyrin repeat-containing protein bda1 [Quercus suber]	BAD1_ARATH RecName: Full=Ankyrin repeat-containing protein BDA1 {ECO:0000305}; AltName: Full=Protein BIAN DA 1 {ECO:0000303|PubMed:22740615};	A0A7N2KLD9_QUELO RecName: Full=PGG domain-containing protein {ECO:0000259|Pfam:PF13962};	FOG: Ankyrin repeat	GO:0016021,integral component of membrane; GO:0005886,plasma membrane; GO:0045087,innate immune response; GO:0009751,response to salicylic acid; GO:0002376,immune system process; GO:0006950,response to stress; GO:0006952,defense response; GO:0006955,immune response; GO:0008150,biological_process; GO:0009605,response to external stimulus; GO:0009607,response to biotic stimulus; GO:0043207,response…	PF12796.10:Ankyrin repeats (3 copies)	--	--	--
novel.242	GWHANWH00000020	28539008	28541276	-	--	--	hypothetical protein CMV_025974, partial [Castanea mollissima]	--	A0A8J4VFX8_9ROSI SubName: Full=Uncharacterized protein {ECO:0000313|EMBL:KAF3947969.1};	--	--	--	--	--	--
novel.4369	GWHANWH00000102	60198141	60345522	+	--	--	hypothetical protein CMV_022865 [Castanea mollissima]	--	A0A8J4QIQ6_9ROSI SubName: Full=Uncharacterized protein {ECO:0000313|EMBL:KAF3951483.1};	--	--	--	--	--	--
novel.1988	GWHANWH00000079	70428447	70430322	.	--	--	5'-methylthioadenosine/s-adenosylhomocysteine nucleosidase 2 [Quercus suber]	--	A0A7N2MMV3_QUELO SubName: Full=Uncharacterized protein {ECO:0000313|EnsemblPlants:QL10p003636:mrna};	--	--	--	--	--	--
novel.409	GWHANWH00000021	6743947	6744240	.	--	--	--	--	--	--	--	--	--	--	--
novel.1620	GWHANWH00000077	58510491	58510813	-	--	--	--	--	--	--	--	--	--	--	--
novel.895	GWHANWH00000075	28622903	28624777	+	K11820 N-hydroxythioamide S-beta-glucosyltransferase [EC:2.4.1.195] | (RefSeq) UGT74B1; UDP-glucosyl transferase 74B1 (A)	ko00380: Tryptophan metabolism; ko00966: Glucosinolate biosynthesis; ko01210: 2-Oxocarboxylic acid metabolism	hypothetical protein CMV_021014 [Castanea mollissima]	U87A2_ARATH RecName: Full=UDP-glycosyltransferase 87A2; EC=2.4.1.-;	A0A8J4QM20_9ROSI SubName: Full=Uncharacterized protein {ECO:0000313|EMBL:KAF3953553.1};	UDP-glucuronosyl and UDP-glucosyl transferase	GO:0005737,cytoplasm; GO:0005829,cytosol; GO:0005634,nucleus; GO:0008194,UDP-glycosyltransferase activity; GO:0009909,regulation of flower development; GO:0003674,molecular_function; GO:0003824,catalytic activity; GO:0016740,transferase activity; GO:0016757,glycosyltransferase activity; GO:0000003,reproduction; GO:0003006,developmental process involved in reproduction; GO:0007275,multicellular or…	PF00201.21:UDP-glucoronosyl and UDP-glucosyl transferase	--	--	--
novel.3151	GWHANWH00000083	24051672	24051922	.	--	--	uncharacterized protein LOC126708177 [Quercus robur]	--	A0A7N2M5Z1_QUELO SubName: Full=Uncharacterized protein {ECO:0000313|EnsemblPlants:QL07p042149:mrna};	--	--	--	--	--	--
novel.654	GWHANWH00000021	48048231	48050066	-	--	--	uncharacterized protein LOC126694558 [Quercus robur]	--	A0A7N2M9B3_QUELO SubName: Full=Uncharacterized protein {ECO:0000313|EnsemblPlants:QL08p009391:mrna};	Uncharacterized conserved protein	GO:0005096,GTPase activator activity; GO:0043547,positive regulation of GTPase activity; GO:0003674,molecular_function; GO:0008047,enzyme activator activity; GO:0030234,enzyme regulator activity; GO:0030695,GTPase regulator activity; GO:0060589,nucleoside-triphosphatase regulator activity; GO:0098772,molecular function regulator activity; GO:0008150,biological_process; GO:0043085,positive regulat…	--	--	--	--
novel.535	GWHANWH00000021	30854157	30854378	.	--	--	uncharacterized protein LOC126719939 [Quercus robur]	--	A0A6A1UZE8_9ROSI SubName: Full=Uncharacterized protein {ECO:0000313|EMBL:KAB1205743.1};	--	--	PF02992.17:Transposase family tnp2	--	--	--
novel.3430	GWHANWH00000088	11855718	11858153	+	--	--	--	--	--	--	--	--	--	--	--
novel.664	GWHANWH00000021	50090422	50092300	+	--	--	hypothetical protein CMV_013571 [Castanea mollissima]	--	A0A8J4VI37_9ROSI SubName: Full=Uncharacterized protein {ECO:0000313|EMBL:KAF3961843.1};	--	--	--	--	--	--
novel.1486	GWHANWH00000077	39201199	39202237	-	--	--	--	--	--	--	--	--	--	--	--
novel.1691	GWHANWH00000079	9728310	9728793	.	--	--	hypothetical protein CFP56_54314 [Quercus suber]	--	A0A7N2L2Q5_QUELO SubName: Full=Uncharacterized protein {ECO:0000313|EnsemblPlants:QL02p097016:mrna:CDS:1};	--	--	--	--	--	--
novel.616	GWHANWH00000021	43470531	43472502	-	K00901 diacylglycerol kinase (ATP) [EC:2.7.1.107] | (RefSeq) DGK5; diacylglycerol kinase 5 (A)	ko00561: Glycerolipid metabolism; ko00564: Glycerophospholipid metabolism; ko04070: Phosphatidylinositol signaling system	diacylglycerol kinase 1-like isoform X1 [Quercus robur]	DGK1_ORYSJ RecName: Full=Diacylglycerol kinase 1 {ECO:0000303|PubMed:30887532}; Short=DAG kinase 1 {ECO:0000305}; Short=OsDGK1 {ECO:0000303|PubMed:30887532}; EC=2.7.1.107 {ECO:0000269|PubMed:30887532}; AltName: Full=BTH-inducible diacylglycerol kinase 1 {ECO:0000303|PubMed:18679055}; Short=OsBIDK1 {ECO:0000303|PubMed:18679055};	A0A7N2M8J7_QUELO RecName: Full=diacylglycerol kinase {ECO:0000256|PIRNR:PIRNR030829}; EC=2.7.1.107 {ECO:0000256|PIRNR:PIRNR030829};	Diacylglycerol kinase	GO:0005524,ATP binding; GO:0004143,diacylglycerol kinase activity; GO:0003951,NAD+ kinase activity; GO:0006952,defense response; GO:0016310,phosphorylation; GO:0007205,protein kinase C-activating G protein-coupled receptor signaling pathway; GO:0000166,nucleotide binding; GO:0003674,molecular_function; GO:0005488,binding; GO:0017076,purine nucleotide binding; GO:0030554,adenyl nucleotide binding;…	PF00781.27:Diacylglycerol kinase catalytic domain	--	--	--
novel.1412	GWHANWH00000077	24471649	24475168	+	K13024 inositol-hexakisphosphate/diphosphoinositol-pentakisphosphate 1-kinase [EC:2.7.4.24] | (RefSeq) Phosphoglycerate mutase-like family protein (A)	ko04070: Phosphatidylinositol signaling system	uncharacterized protein LOC111995625 isoform X4 [Quercus suber]	VIP2L_ARATH RecName: Full=Inositol hexakisphosphate and diphosphoinositol-pentakisphosphate kinase VIP2 {ECO:0000303|PubMed:25231822}; EC=2.7.4.24 {ECO:0000269|PubMed:25231822}; AltName: Full=Protein VIP HOMOLOG 1 {ECO:0000303|PubMed:25901085}; AltName: Full=VIP1 homolog protein 2 {ECO:0000303|PubMed:25231822}; Short=Arabidopsis homolog protein of yeast VIP1 2 {ECO:0000303|PubMed:25231822}; Short…	A0A7N2LCK2_QUELO SubName: Full=Uncharacterized protein {ECO:0000313|EnsemblPlants:QL04p007380:mrna};	Arp2/3 complex-interacting protein VIP1/Asp1, involved in regulation of actin cytoskeleton	GO:0005829,cytosol; GO:0005886,plasma membrane; GO:0009536,plastid; GO:0102092,5-diphosphoinositol pentakisphosphate 3-kinase activity; GO:0005524,ATP binding; GO:0033857,diphosphoinositol-pentakisphosphate kinase activity; GO:0000829,inositol heptakisphosphate kinase activity; GO:0052723,inositol hexakisphosphate 1-kinase activity; GO:0052724,inositol hexakisphosphate 3-kinase activity; GO:00008…	--	--	--	--
novel.3486	GWHANWH00000088	19112371	19122766	-	--	--	uncharacterized protein LOC112003392 [Quercus suber]	--	A0A8J4R7R3_9ROSI SubName: Full=Uncharacterized protein {ECO:0000313|EMBL:KAF3958973.1};	--	--	PF10536.12:Plant mobile domain	--	--	--
novel.1133	GWHANWH00000076	21132410	21132850	.	--	--	--	--	--	--	--	--	--	--	--
novel.1052	GWHANWH00000076	3735143	3740439	-	--	--	uncharacterized protein LOC126704943 [Quercus robur]	POLR1_ARATH RecName: Full=Retrovirus-related Pol polyprotein from transposon RE1; AltName: Full=Retro element 1 {ECO:0000303|PubMed:10689195}; Short=AtRE1 {ECO:0000303|PubMed:10689195}; Includes: RecName: Full=Protease RE1; EC=3.4.23.-; Includes: RecName: Full=Reverse transcriptase RE1; EC=2.7.7.49; Includes: RecName: Full=Endonuclease RE1;	A0A2N9FSX7_FAGSY RecName: Full=Reverse transcriptase Ty1/copia-type domain-containing protein {ECO:0000259|Pfam:PF07727};	FOG: Transposon-encoded proteins with TYA, reverse transcriptase, integrase domains in various combinations	GO:0004190,aspartic-type endopeptidase activity; GO:0004519,endonuclease activity; GO:0046872,metal ion binding; GO:0003676,nucleic acid binding; GO:0003964,RNA-directed DNA polymerase activity; GO:0015074,DNA integration; GO:0006310,DNA recombination; GO:0006508,proteolysis; GO:0003674,molecular_function; GO:0003824,catalytic activity; GO:0004175,endopeptidase activity; GO:0008233,peptidase acti…	PF14223.9:gag-polypeptide of LTR copia-type	--	--	--
novel.126	GWHANWH00000020	11890732	11894305	-	--	--	hypothetical protein CMV_024622 [Castanea mollissima]	--	A0A8J4QAD7_9ROSI SubName: Full=Uncharacterized protein {ECO:0000313|EMBL:KAF3949515.1};	--	--	--	--	--	--
novel.1348	GWHANWH00000077	13113130	13113437	.	--	--	uncharacterized protein LOC112017387 [Quercus suber]	--	A0A2N9GAB6_FAGSY RecName: Full=CRIB domain-containing protein {ECO:0000259|PROSITE:PS50108};	--	--	--	--	--	--
novel.3155	GWHANWH00000083	24218600	24219013	.	--	--	hypothetical protein CMV_019802 [Castanea mollissima]	WAKLK_ARATH RecName: Full=Putative wall-associated receptor kinase-like 11; EC=2.7.11.-; Flags: Precursor;	A0A8J4VMF4_9ROSI SubName: Full=Uncharacterized protein {ECO:0000313|EMBL:KAF3954914.1};	--	GO:0016021,integral component of membrane; GO:0005886,plasma membrane; GO:0005524,ATP binding; GO:0005509,calcium ion binding; GO:0030247,polysaccharide binding; GO:0106310,protein serine kinase activity; GO:0004674,protein serine/threonine kinase activity; GO:0007166,cell surface receptor signaling pathway; GO:0006468,protein phosphorylation; GO:0000166,nucleotide binding; GO:0003674,molecular_f…	PF13947.9:Wall-associated receptor kinase galacturonan-binding	--	--	--
novel.2992	GWHANWH00000083	1703880	1705114	.	--	--	uncharacterized protein LOC126727743 [Quercus robur]	--	A0A7N2LY95_QUELO SubName: Full=Uncharacterized protein {ECO:0000313|EnsemblPlants:QL06p041042:mrna};	--	GO:0046983,protein dimerization activity; GO:0003674,molecular_function; GO:0005488,binding; GO:0005515,protein binding	PF04937.18:Protein of unknown function (DUF 659)	--	--	--
novel.2671	GWHANWH00000082	20928099	20928358	.	--	--	--	--	--	--	--	--	--	--	--
novel.1499	GWHANWH00000077	41514308	41514977	.	--	--	uncharacterized protein LOC111997298 [Quercus suber]	--	A0A7N2KPS3_QUELO RecName: Full=Reverse transcriptase domain-containing protein {ECO:0000259|PROSITE:PS50878};	--	GO:0046872,metal ion binding; GO:0003676,nucleic acid binding; GO:0004523,RNA-DNA hybrid ribonuclease activity; GO:0003674,molecular_function; GO:0005488,binding; GO:0043167,ion binding; GO:0043169,cation binding; GO:0097159,organic cyclic compound binding; GO:1901363,heterocyclic compound binding; GO:0003824,catalytic activity; GO:0004518,nuclease activity; GO:0004519,endonuclease activity; GO:0…	PF13456.9:Reverse transcriptase-like	--	--	--
novel.4484	GWHANWH00000104	775432	779136	.	--	--	hypothetical protein CMV_029296 [Castanea mollissima]	PP296_ARATH RecName: Full=Pentatricopeptide repeat-containing protein At3g63370, chloroplastic {ECO:0000305}; AltName: Full=Protein ORGANELLE TRANSCRIPT PROCESSING 86 {ECO:0000303|PubMed:19934379}; Flags: Precursor;	A0A8J4QBK0_9ROSI RecName: Full=DYW_deaminase domain-containing protein {ECO:0000259|Pfam:PF14432};	FOG: PPR repeat	GO:0009507,chloroplast; GO:0043231,intracellular membrane-bounded organelle; GO:0003729,mRNA binding; GO:0003723,RNA binding; GO:0008270,zinc ion binding; GO:0031425,chloroplast RNA processing; GO:0006397,mRNA processing; GO:0009451,RNA modification; GO:0003674,molecular_function; GO:0003676,nucleic acid binding; GO:0005488,binding; GO:0097159,organic cyclic compound binding; GO:1901363,heterocyc…	PF01535.23:PPR repeat	--	--	--
novel.312	GWHANWH00000020	38718075	38718398	.	--	--	uncharacterized protein LOC115963620 [Quercus lobata]	--	A0A7N2LHA8_QUELO RecName: Full=DUF659 domain-containing protein {ECO:0000259|Pfam:PF04937};	--	--	PF02892.18:BED zinc finger	--	--	--
novel.3863	GWHANWH00000090	44272816	44273330	.	--	--	--	--	--	--	--	--	--	--	--
novel.2374	GWHANWH00000081	29025831	29026565	.	--	--	--	--	--	--	--	--	--	--	--
novel.3710	GWHANWH00000090	7251758	7252545	.	--	--	--	--	--	--	--	--	--	--	--
novel.1278	GWHANWH00000077	5574672	5575268	-	--	--	hypothetical protein CMV_022954 [Castanea mollissima]	--	A0A8J4QTF4_9ROSI SubName: Full=Uncharacterized protein {ECO:0000313|EMBL:KAF3951391.1};	--	--	PF12049.11:Protein of unknown function (DUF3531)	--	--	--
novel.3147	GWHANWH00000083	23423513	23425170	-	--	--	uncharacterized protein LOC126728573 [Quercus robur]	--	A0A7N2RF99_QUELO SubName: Full=Uncharacterized protein {ECO:0000313|EnsemblPlants:QL93p0120_0010:mrna};	--	--	PF14111.9:Domain of unknown function (DUF4283)	--	--	--
novel.3868	GWHANWH00000090	46756926	46757395	.	--	--	uncharacterized protein LOC115986173 [Quercus lobata]	--	A0A6P9DYG8_JUGRE SubName: Full=uncharacterized protein LOC109012936 {ECO:0000313|RefSeq:XP_035540299.1};	--	--	PF02992.17:Transposase family tnp2	--	--	--
novel.2058	GWHANWH00000079	83446964	83451737	+	--	--	--	--	--	--	--	--	--	--	--
novel.974	GWHANWH00000075	45571825	45572052	.	--	--	--	--	--	--	--	--	--	--	--
novel.4233	GWHANWH00000102	45644931	45645242	.	--	--	hypothetical protein CMV_008636 [Castanea mollissima]	SPL7_ORYSI RecName: Full=Squamosa promoter-binding-like protein 7;	A0A8J4RR87_9ROSI RecName: Full=SBP-type domain-containing protein {ECO:0000259|PROSITE:PS51141};	--	GO:0005634,nucleus; GO:0003677,DNA binding; GO:0046872,metal ion binding; GO:0003674,molecular_function; GO:0003676,nucleic acid binding; GO:0005488,binding; GO:0097159,organic cyclic compound binding; GO:1901363,heterocyclic compound binding; GO:0043167,ion binding; GO:0043169,cation binding; GO:0005575,cellular_component; GO:0005622,intracellular anatomical structure; GO:0043226,organelle; GO:0…	--	--	--	--
novel.4457	GWHANWH00000102	67605910	67613607	+	K06685 MOB kinase activator 1 | (RefSeq) NB-ARC domain-containing disease resistance protein (A)	--	hypothetical protein CMV_007789 [Castanea mollissima]	SNC1_ARATH RecName: Full=Protein SUPPRESSOR OF npr1-1, CONSTITUTIVE 1 {ECO:0000303|PubMed:14576290}; Short=AtSNC1 {ECO:0000303|PubMed:14576290}; AltName: Full=Disease resistance RPP5-like protein; AltName: Full=Probable NAD(+) hydrolase SNC1; EC=3.2.2.6 {ECO:0000305|PubMed:31439792};	A0A8J4RSY5_9ROSI RecName: Full=TIR domain-containing protein {ECO:0000259|PROSITE:PS50104};	--	GO:0005737,cytoplasm; GO:0005829,cytosol; GO:0005783,endoplasmic reticulum; GO:0043231,intracellular membrane-bounded organelle; GO:0005634,nucleus; GO:0043531,ADP binding; GO:0005524,ATP binding; GO:0050135,NAD(P)+ nucleosidase activity; GO:0061809,NAD+ nucleotidase, cyclic ADP-ribose generating; GO:0000166,nucleotide binding; GO:0042742,defense response to bacterium; GO:0009733,response to auxi…	PF12799.10:Leucine Rich repeats (2 copies)	--	--	--
novel.3661	GWHANWH00000090	352088	357042	-	K08099 chlorophyllase [EC:3.1.1.14] | (RefSeq) CLH2; chlorophyllase 2 (A)	ko00860: Porphyrin metabolism	hypothetical protein CMV_023987 [Castanea mollissima]	CLH2_ARATH RecName: Full=Chlorophyllase-2 {ECO:0000303|PubMed:10611389}; Short=AtCLH2 {ECO:0000303|PubMed:10611389}; EC=3.1.1.14 {ECO:0000269|PubMed:10611389}; AltName: Full=Chlorophyll-chlorophyllido hydrolase 2 {ECO:0000305}; Short=Chlase 2 {ECO:0000303|PubMed:10611389};	A0A8J4QF24_9ROSI RecName: Full=Chlorophyllase {ECO:0000256|ARBA:ARBA00013226}; EC=3.1.1.14 {ECO:0000256|ARBA:ARBA00013226};	--	GO:0009507,chloroplast; GO:0005829,cytosol; GO:0047746,chlorophyllase activity; GO:0102293,pheophytinase b activity; GO:0015996,chlorophyll catabolic process; GO:0003674,molecular_function; GO:0003824,catalytic activity; GO:0016787,hydrolase activity; GO:0016788,hydrolase activity, acting on ester bonds; GO:0052689,carboxylic ester hydrolase activity; GO:0006725,cellular aromatic compound metabol…	PF07224.14:Chlorophyllase	--	--	--
novel.692	GWHANWH00000021	55508306	55510421	-	--	--	--	--	--	--	--	--	--	--	--
novel.3165	GWHANWH00000083	24788193	24788855	.	--	--	hypothetical protein CMV_012658 [Castanea mollissima]	--	A0A8J4R9X6_9ROSI SubName: Full=Uncharacterized protein {ECO:0000313|EMBL:KAF3962885.1};	--	--	--	--	--	--
novel.3363	GWHANWH00000088	3190684	3190884	.	--	--	--	--	--	--	--	--	--	--	--
novel.3063	GWHANWH00000083	9500404	9501171	-	--	--	uncharacterized protein LOC115959125 [Quercus lobata]	--	A0A7N2MHR7_QUELO SubName: Full=Uncharacterized protein {ECO:0000313|EnsemblPlants:QL09p011993:mrna:CDS:1};	--	GO:0016021,integral component of membrane; GO:0005575,cellular_component; GO:0016020,membrane; GO:0031224,intrinsic component of membrane; GO:0110165,cellular anatomical entity	--	--	--	--
novel.655	GWHANWH00000021	48561634	48562337	.	--	--	hypothetical protein CMV_021049 [Castanea mollissima]	LERK1_ORYSJ RecName: Full=G-type lectin S-receptor-like serine/threonine-protein kinase LECRK1 {ECO:0000305}; Short=OsLecRK1 {ECO:0000303|PubMed:25485617}; EC=2.7.11.1 {ECO:0000305}; AltName: Full=OsRLCK134 {ECO:0000303|PubMed:19825577}; Flags: Precursor;	A0A8J4VL05_9ROSI SubName: Full=Uncharacterized protein {ECO:0000313|EMBL:KAF3953519.1};	--	GO:0016021,integral component of membrane; GO:0005524,ATP binding; GO:0030246,carbohydrate binding; GO:0106310,protein serine kinase activity; GO:0004674,protein serine/threonine kinase activity; GO:0006952,defense response; GO:0006468,protein phosphorylation; GO:0000166,nucleotide binding; GO:0003674,molecular_function; GO:0005488,binding; GO:0017076,purine nucleotide binding; GO:0030554,adenyl …	PF01453.27:D-mannose binding lectin	--	--	--
novel.1929	GWHANWH00000079	60431080	60431774	.	--	--	--	--	--	--	--	--	--	--	--
novel.1430	GWHANWH00000077	27765528	27766337	.	--	--	hypothetical protein CFP56_45362 [Quercus suber]	--	A0A7N2RAW7_QUELO SubName: Full=Uncharacterized protein {ECO:0000313|EnsemblPlants:QL09p038948:mrna};	--	--	--	--	--	--
novel.3869	GWHANWH00000090	46886436	46887041	.	--	--	--	--	--	--	--	--	--	--	--
novel.3557	GWHANWH00000088	31012480	31014176	+	--	--	hypothetical protein CMV_017185 [Castanea mollissima]	NPR4_ORYSJ RecName: Full=Ankyrin repeat-containing protein NPR4 {ECO:0000305}; Short=OsNPR4 {ECO:0000303|PubMed:17309686};	A0A8J4R6M3_9ROSI RecName: Full=PGG domain-containing protein {ECO:0000259|Pfam:PF13962};	FOG: Ankyrin repeat	GO:0016021,integral component of membrane; GO:0016020,membrane; GO:0005886,plasma membrane; GO:0005575,cellular_component; GO:0031224,intrinsic component of membrane; GO:0110165,cellular anatomical entity; GO:0071944,cell periphery	PF13962.9:Domain of unknown function	--	--	--
novel.1210	GWHANWH00000077	1316630	1317003	.	K13457 disease resistance protein RPM1 | (RefSeq) RPM1; NB-ARC domain-containing disease resistance protein (A)	ko04626: Plant-pathogen interaction	hypothetical protein CMV_021306 [Castanea mollissima]	RGA3_SOLBU RecName: Full=Putative disease resistance protein RGA3; AltName: Full=Blight resistance protein B149; AltName: Full=RGA1-blb;	A0A8J4QFY6_9ROSI RecName: Full=NB-ARC domain-containing protein {ECO:0000259|Pfam:PF00931};	Apoptotic ATPase	GO:0043531,ADP binding; GO:0005524,ATP binding; GO:0050832,defense response to fungus; GO:0000166,nucleotide binding; GO:0003674,molecular_function; GO:0005488,binding; GO:0017076,purine nucleotide binding; GO:0030554,adenyl nucleotide binding; GO:0032553,ribonucleotide binding; GO:0032555,purine ribonucleotide binding; GO:0032559,adenyl ribonucleotide binding; GO:0036094,small molecule binding; …	PF00931.25:NB-ARC domain	--	--	--
novel.2887	GWHANWH00000082	58639079	58639294	.	--	--	--	--	--	--	--	--	--	--	--
novel.3460	GWHANWH00000088	15368278	15369012	+	--	--	sterol 3-beta-glucosyltransferase UGT80B1-like [Quercus lobata]	--	A0A7N2R0D1_QUELO SubName: Full=Uncharacterized protein {ECO:0000313|EnsemblPlants:QL02p098561:mrna};	--	--	--	--	--	--
novel.1864	GWHANWH00000079	46010213	46012189	+	--	--	hypothetical protein CFP56_25371 [Quercus suber]	--	A0A8J4QQF5_9ROSI SubName: Full=Uncharacterized protein {ECO:0000313|EMBL:KAF3955462.1};	--	--	--	--	--	--
novel.2324	GWHANWH00000081	19120851	19121742	-	--	--	hypothetical protein CMV_019027 [Castanea mollissima]	--	A0A8J4VFA3_9ROSI SubName: Full=Uncharacterized protein {ECO:0000313|EMBL:KAF3955782.1};	--	--	--	--	--	--
novel.290	GWHANWH00000020	36801803	36802576	+	--	--	hypothetical protein CMV_003672 [Castanea mollissima]	--	A0A8J4RGL5_9ROSI SubName: Full=Uncharacterized protein {ECO:0000313|EMBL:KAF3972861.1};	--	--	--	--	--	--
novel.3831	GWHANWH00000090	36867291	36870670	+	--	--	--	--	--	--	--	--	--	--	--
novel.700	GWHANWH00000021	55991901	55997972	+	--	--	hypothetical protein CMV_008047 [Castanea mollissima]	GPDL3_ARATH RecName: Full=Glycerophosphodiester phosphodiesterase GDPDL3 {ECO:0000305}; EC=3.1.4.46 {ECO:0000250|UniProtKB:Q7Y208}; AltName: Full=Glycerophosphodiester phosphodiesterase-like 3 {ECO:0000303|PubMed:21323773}; Short=ATGDPDL3 {ECO:0000303|PubMed:21323773}; AltName: Full=Glycerophosphodiesterase-like 2 {ECO:0000303|PubMed:18718934}; AltName: Full=Protein MUTANT ROOT HAIR 5 {ECO:000030…	A0A8J4RKR3_9ROSI RecName: Full=LRRNT_2 domain-containing protein {ECO:0000259|Pfam:PF08263};	Glycerophosphoryl diester phosphodiesterase	GO:0031225,anchored component of membrane; GO:0046658,anchored component of plasma membrane; GO:0005829,cytosol; GO:0016021,integral component of membrane; GO:0005886,plasma membrane; GO:0008889,glycerophosphodiester phosphodiesterase activity; GO:0009932,cell tip growth; GO:0071555,cell wall organization; GO:0006071,glycerol metabolic process; GO:0006629,lipid metabolic process; GO:0010053,root …	PF08263.15:Leucine rich repeat N-terminal domain	--	--	--
novel.2154	GWHANWH00000081	3945985	3946361	+	K21866 ion channel POLLUX/CASTOR | (RefSeq) ion channel protein (A)	--	hypothetical protein CMV_024357 [Castanea mollissima]	CASTO_ORYSJ RecName: Full=Probable ion channel CASTOR; Short=OsCASTOR; AltName: Full=Probable ion channel DMI1-like;	A0A8J4VI21_9ROSI RecName: Full=Castor_Poll_mid domain-containing protein {ECO:0000259|Pfam:PF06241};	--	GO:0016021,integral component of membrane; GO:0031965,nuclear membrane; GO:0006811,ion transport; GO:0006810,transport; GO:0008150,biological_process; GO:0051179,localization; GO:0051234,establishment of localization; GO:0005575,cellular_component; GO:0016020,membrane; GO:0031224,intrinsic component of membrane; GO:0110165,cellular anatomical entity; GO:0005622,intracellular anatomical structure;…	PF06241.15:Castor and Pollux, part of voltage-gated ion channel	--	--	--
novel.4368	GWHANWH00000102	61134234	61135273	+	--	--	--	--	--	--	--	--	--	--	--
novel.2112	GWHANWH00000080	545026	545312	.	--	--	--	--	--	--	--	--	--	--	--
novel.235	GWHANWH00000020	26256303	26259853	-	--	--	uncharacterized protein LOC126699278 [Quercus robur]	--	A0A8J4VAW3_9ROSI RecName: Full=Pirin domain-containing protein {ECO:0000259|Pfam:PF02678};	--	--	PF02678.19:Pirin	--	--	--
novel.834	GWHANWH00000075	16258701	16258934	.	--	--	uncharacterized protein LOC115969796 [Quercus lobata]	--	A0A7N2R982_QUELO RecName: Full=CCHC-type domain-containing protein {ECO:0000259|PROSITE:PS50158};	--	GO:0003676,nucleic acid binding; GO:0008270,zinc ion binding; GO:0003674,molecular_function; GO:0005488,binding; GO:0097159,organic cyclic compound binding; GO:1901363,heterocyclic compound binding; GO:0043167,ion binding; GO:0043169,cation binding; GO:0046872,metal ion binding; GO:0046914,transition metal ion binding	--	--	--	--
novel.4465	GWHANWH00000102	66924182	66925710	+	--	--	putative disease resistance protein RGA1 [Quercus suber]	RGA1_SOLBU RecName: Full=Putative disease resistance protein RGA1; AltName: Full=RGA3-blb;	A0A7N2LCJ8_QUELO SubName: Full=Uncharacterized protein {ECO:0000313|EnsemblPlants:QL04p001750:mrna};	Apoptotic ATPase	GO:0043531,ADP binding; GO:0005524,ATP binding; GO:0050832,defense response to fungus; GO:0000166,nucleotide binding; GO:0003674,molecular_function; GO:0005488,binding; GO:0017076,purine nucleotide binding; GO:0030554,adenyl nucleotide binding; GO:0032553,ribonucleotide binding; GO:0032555,purine ribonucleotide binding; GO:0032559,adenyl ribonucleotide binding; GO:0036094,small molecule binding; …	--	--	--	--
novel.3792	GWHANWH00000090	27748735	27749448	.	K02969 small subunit ribosomal protein S20e | (RefSeq) Ribosomal protein S10p/S20e family protein (A)	ko03010: Ribosome	Ribosomal protein [Parasponia andersonii]	RS20_ORYSJ RecName: Full=40S ribosomal protein S20;	A0A2P5AU59_PARAD SubName: Full=Ribosomal protein {ECO:0000313|EMBL:PON40080.1};	40S ribosomal protein S20	GO:0022627,cytosolic small ribosomal subunit; GO:0015935,small ribosomal subunit; GO:0003723,RNA binding; GO:0003735,structural constituent of ribosome; GO:0006412,translation; GO:0003674,molecular_function; GO:0003676,nucleic acid binding; GO:0005488,binding; GO:0097159,organic cyclic compound binding; GO:1901363,heterocyclic compound binding; GO:0005198,structural molecule activity; GO:0006518,…	--	--	--	--
novel.1840	GWHANWH00000079	40859576	40865468	+	--	--	hypothetical protein CFP56_13665 [Quercus suber]	--	A0A7N2MTX7_QUELO RecName: Full=Cupin type-1 domain-containing protein {ECO:0000259|SMART:SM00835};	--	GO:0048046,apoplast; GO:0010181,FMN binding; GO:0030145,manganese ion binding; GO:0016491,oxidoreductase activity; GO:0000166,nucleotide binding; GO:0003674,molecular_function; GO:0005488,binding; GO:0032553,ribonucleotide binding; GO:0036094,small molecule binding; GO:0043167,ion binding; GO:0043168,anion binding; GO:0097159,organic cyclic compound binding; GO:0097367,carbohydrate derivative bin…	PF14223.9:gag-polypeptide of LTR copia-type	--	--	--
novel.1150	GWHANWH00000076	26299681	26299955	.	--	--	--	--	A0A7N2LX07_QUELO RecName: Full=PMD domain-containing protein {ECO:0000259|Pfam:PF10536};	--	--	--	--	--	--
novel.1806	GWHANWH00000079	32973936	32978017	+	K09489 heat shock 70kDa protein 4 | (RefSeq) Hsp70-15; Heat shock protein 70 (Hsp 70) family protein (A)	--	uncharacterized protein LOC126695860 [Quercus robur]	HSP7O_ARATH RecName: Full=Heat shock 70 kDa protein 14; AltName: Full=Heat shock protein 70-14; Short=AtHsp70-14; AltName: Full=Heat shock protein 91;	A0A2N9FBK0_FAGSY SubName: Full=Uncharacterized protein {ECO:0000313|EMBL:SPC84475.1};	FOG: Reverse transcriptase	GO:0005737,cytoplasm; GO:0005829,cytosol; GO:0005739,mitochondrion; GO:0005634,nucleus; GO:0005524,ATP binding; GO:0140662,ATP-dependent protein folding chaperone; GO:0006457,protein folding; GO:0009408,response to heat; GO:0000166,nucleotide binding; GO:0003674,molecular_function; GO:0005488,binding; GO:0017076,purine nucleotide binding; GO:0030554,adenyl nucleotide binding; GO:0032553,ribonucle…	PF00078.30:Reverse transcriptase (RNA-dependent DNA polymerase)	--	--	--
novel.884	GWHANWH00000075	26182853	26184668	-	K26548 MFS transporter, POT/PTR family, nitrate transporter | (RefSeq) Major facilitator superfamily protein (A)	--	hypothetical protein CFP56_77922 [Quercus suber]	PTR15_ARATH RecName: Full=Protein NRT1/ PTR FAMILY 4.4; Short=AtNPF4.4; AltName: Full=Nitrate transporter 1.13;	A0A7N2LZN1_QUELO RecName: Full=Myb_DNA-bind_4 domain-containing protein {ECO:0000259|Pfam:PF13837};	H+/oligopeptide symporter	GO:0016021,integral component of membrane; GO:0022857,transmembrane transporter activity; GO:0003674,molecular_function; GO:0005215,transporter activity; GO:0005575,cellular_component; GO:0016020,membrane; GO:0031224,intrinsic component of membrane; GO:0110165,cellular anatomical entity	--	--	--	--
novel.1613	GWHANWH00000077	58426871	58427098	.	--	--	hypothetical protein CMV_026990 [Castanea mollissima]	--	A0A8J4VDU7_9ROSI RecName: Full=Protein kinase domain-containing protein {ECO:0000259|PROSITE:PS50011};	--	--	--	--	--	--
novel.2062	GWHANWH00000079	83492715	83494343	+	--	--	hypothetical protein CMV_028916 [Castanea mollissima]	--	A0A8J4Q8A2_9ROSI SubName: Full=Uncharacterized protein {ECO:0000313|EMBL:KAF3944631.1};	--	--	--	--	--	--
novel.153	GWHANWH00000020	14542221	14542618	.	--	--	zinc finger BED domain-containing protein RICESLEEPER 2-like [Quercus lobata]	--	A0A7N2MAG7_QUELO SubName: Full=Uncharacterized protein {ECO:0000313|EnsemblPlants:QL08p020585:mrna};	--	GO:0005634,nucleus; GO:0003677,DNA binding; GO:0046872,metal ion binding; GO:0046983,protein dimerization activity; GO:0009791,post-embryonic development; GO:0003674,molecular_function; GO:0003676,nucleic acid binding; GO:0005488,binding; GO:0097159,organic cyclic compound binding; GO:1901363,heterocyclic compound binding; GO:0043167,ion binding; GO:0043169,cation binding; GO:0005515,protein bind…	PF02892.18:BED zinc finger	--	--	--
novel.2904	GWHANWH00000082	61422158	61424728	-	--	--	hypothetical protein CFP56_68469 [Quercus suber]	--	A0A7N2RAW7_QUELO SubName: Full=Uncharacterized protein {ECO:0000313|EnsemblPlants:QL09p038948:mrna};	--	--	--	--	--	--
novel.2757	GWHANWH00000082	34329189	34331718	-	--	--	putative protein phosphatase 2c 49 [Quercus suber]	--	A0A7N2LQY9_QUELO RecName: Full=PPM-type phosphatase domain-containing protein {ECO:0000259|Pfam:PF00481};	--	GO:0004722,protein serine/threonine phosphatase activity; GO:0003674,molecular_function; GO:0003824,catalytic activity; GO:0004721,phosphoprotein phosphatase activity; GO:0016787,hydrolase activity; GO:0016788,hydrolase activity, acting on ester bonds; GO:0016791,phosphatase activity; GO:0042578,phosphoric ester hydrolase activity; GO:0140096,catalytic activity, acting on a protein	--	--	--	--
novel.3683	GWHANWH00000090	2912526	2912854	.	--	--	--	--	--	--	--	--	--	--	--
[truncated: 4,260 more rows]

## Sheet: S7
Table S7. KEGG enrichment of differentially expressed genes
KEGG_level_1	KEGG_level_2	Description	KEGG_map	DiffRatio	BgRatio	P-value	Adjusted P-value	All_index	Count_all	Hyperlink	Shared DEGs
[truncated: 223 more rows]

## Sheet: S8
Table S8. GO enrichment of differentially expressed genes
[truncated: 5,689 more rows]

[truncated: 4 more sheets: S9, S10, S11, S12]
